# Supplementary material for: Cryo-EM structure of hnRNPDL-2 fibrils, a functional amyloid associated with limb-girdle muscular dystrophy D3
Source: Nat Commun. 2023 Jan 16;14:239. doi: 10.1038/s41467-023-35854-0 (PMC9842712; doi:10.1038/s41467-023-35854-0)
Supplement: Supplementary file 4 — Source Data [file 41467_2023_35854_MOESM4_ESM.xlsx]

## Sheet: Fig. 1c
Fig. 1c
		Th-T fluorescence (a.u.)
	Wavelength (nm)	hnRNPDL-1	hnRNPDL-2	hnRNPDL-3
	460	0.51199	13.7376	1.43653
	460.5	0.53816	15.1327	1.52023
	461	0.46254	16.0608	1.38185
	461.5	0.47255	17.2429	1.65835
	462	0.74646	18.5425	1.64156
	462.5	0.52616	19.8235	1.92557
	463	0.67478	21.114	1.69137
	463.5	0.70617	22.8157	1.96998
	464	0.66672	24.1653	2.17081
	464.5	0.68849	25.6435	2.12878
	465	0.58106	27.0144	2.10334
	465.5	0.68874	28.4643	2.24032
	466	0.81512	29.6953	2.35023
	466.5	0.75901	32.1607	2.55314
	467	0.95509	33.8439	2.73292
	467.5	0.77234	35.0963	2.59683
	468	1.18993	37.1466	3.04069
	468.5	1.15608	38.5589	2.99388
	469	1.21158	40.5086	3.25868
	469.5	1.14054	42.0597	3.17694
	470	1.0943	43.4806	3.0932
	470.5	1.2329	45.8609	3.7031
	471	1.4715	47.5057	3.6166
	471.5	1.0601	49.2852	3.8321
	472	1.539	51.0391	3.9546
	472.5	1.2055	52.6446	3.9217
	473	1.7078	55.0709	4.5054
	473.5	1.6143	56.4182	4.2702
	474	1.5298	58.4521	4.1613
	474.5	1.6244	59.3659	4.4173
	475	1.5217	60.7023	4.4456
	475.5	1.5239	62.8454	4.8532
	476	1.3842	63.9649	4.4724
	476.5	1.609	66.1603	4.7107
	477	1.4977	66.7644	4.8003
	477.5	1.9167	68.7372	5.2932
	478	2.0686	70.5926	5.3744
	478.5	1.7618	71.3978	5.0287
	479	1.6493	73.0959	5.3744
	479.5	1.9829	74.0812	5.5691
	480	1.9592	75.2803	5.4466
	480.5	1.9004	76.5294	5.7574
	481	2.3043	77.6902	5.7872
	481.5	1.9594	78.6985	5.6082
	482	2.0991	79.6187	6.081
	482.5	2.418	80.6034	6.3191
	483	2.2539	81.5602	6.271
	483.5	2.5045	82.4187	6.4424
	484	2.6249	82.7224	6.3373
	484.5	2.5653	83.9348	6.7543
	485	2.5712	83.8718	6.699
	485.5	2.6059	85.2426	6.8668
	486	2.4287	85.9612	6.9639
	486.5	2.7024	86.3605	7.0911
	487	2.9444	86.4949	6.8578
	487.5	3.1832	86.9765	7.1634
	488	2.8709	86.7871	7.2623
	488.5	3.032	87.8177	7.5655
	489	3.0658	88.2737	7.6589
	489.5	3.2208	87.6877	7.4955
	490	3.2161	87.8045	7.5057
	490.5	3.0572	88.2341	7.8087
	491	3.3371	87.7146	7.5894
	491.5	3.0353	88.315	7.592
	492	3.1532	88.6335	7.8112
	492.5	3.192	87.679	7.7929
	493	3.1491	88.5138	7.902
	493.5	3.2735	87.55	7.7148
	494	3.352	87.5832	7.624
	494.5	3.2781	86.9344	7.9341
	495	3.2177	86.8509	7.8694
	495.5	3.3094	86.7986	8.1197
	496	3.2642	86.6666	7.9399
	496.5	3.2284	85.9441	7.8943
	497	3.1719	85.6072	7.7638
	497.5	2.9805	84.7073	7.8564
	498	3.2862	84.7771	8.2498
	498.5	3.0947	84.4944	7.9712
	499	3.181	83.8747	7.9378
	499.5	3.1833	83.3173	7.9837
	500	3.3062	82.6123	7.8638
	500.5	3.3176	82.6136	7.9126
	501	3.3869	81.4896	7.9138
	501.5	3.2355	81.681	8.0548
	502	3.2392	81.4621	7.9479
	502.5	3.4331	80.6364	7.937
	503	3.4243	79.7739	7.9777
	503.5	3.1186	79.2843	7.8621
	504	2.8975	78.3911	7.6915
	504.5	3.252	78.4881	7.8177
	505	3.2641	77.4368	7.7052
	505.5	3.378	76.8106	7.7012
	506	3.2428	76.4295	7.5776
	506.5	3.3425	75.7428	7.7869
	507	3.1988	74.9217	7.5062
	507.5	2.8724	74.1754	7.5591
	508	3.152	73.6888	7.5958
	508.5	2.9613	72.7369	7.5931
	509	3.1261	72.1478	7.6096
	509.5	2.7804	71.6773	7.4371
	510	3.0052	71.0383	7.449
	510.5	3.0807	69.8714	7.4532
	511	2.9143	69.365	7.3729
	511.5	2.9449	68.9726	7.5546
	512	3	67.92	7.4268
	512.5	3.1765	67.4273	7.4963
	513	2.8122	66.6136	7.3478
	513.5	3.0258	66.2813	7.2763
	514	2.822	64.9175	7.1597
	514.5	2.9856	64.3524	7.1941
	515	2.7707	63.5181	7.3201
	515.5	3.1586	63.4254	7.0707
	516	2.6956	62.1022	7.0017
	516.5	3.0538	61.098	7.112
	517	2.8156	60.3548	7.057
	517.5	3.0807	59.7141	7.0498
	518	2.8965	58.6173	6.7947
	518.5	2.8069	58.1323	6.9384
	519	2.7746	57.333	6.7432
	519.5	2.7028	56.2861	6.4427
	520	2.9269	55.6027	6.8141
	520.5	2.669	54.8857	6.547
	521	2.4983	53.8922	6.5746
	521.5	2.7334	53.2432	6.6194
	522	2.6233	52.5864	6.5934
	522.5	2.5952	51.7164	6.4122
	523	2.4805	51.1634	6.3686
	523.5	2.7287	50.7326	6.2098
	524	2.6129	49.5045	6.3563
	524.5	2.7048	49.0746	6.4092
	525	2.5031	48.5041	6.0578
	525.5	2.2506	47.348	6.0544
	526	2.5065	47.1187	6.3192
	526.5	2.315	46.174	6.0961
	527	2.4858	45.7851	6.1116
	527.5	2.4891	45.0101	5.939
	528	2.45856	44.3537	5.70466
	528.5	2.49824	43.6804	5.96254
	529	2.41842	43.3722	5.78982
	529.5	2.40007	42.6419	5.65157
	530	2.40761	41.4961	5.81651
	530.5	2.33461	41.2604	5.71781
	531	2.35891	40.2342	5.55241
	531.5	2.23473	39.4174	5.69203
	532	2.27096	39.221	5.65936
	532.5	2.09164	38.7537	5.48864
	533	2.2414	38.1173	5.4911
	533.5	2.44478	37.4764	5.69888
	534	2.43485	37.0397	5.52665
	534.5	2.20553	36.1956	5.13066
	535	2.17732	35.5979	5.19443
	535.5	2.2461	35.0292	5.20753
	536	2.20384	34.2336	5.14417
	536.5	2.08743	33.5723	4.98898
	537	2.08951	33.0989	5.04792
	537.5	2.06458	32.4095	5.02019
	538	1.96431	32.1679	4.83353
	538.5	2.07969	31.6251	4.89708
	539	2.07025	31.3034	4.89328
	539.5	2.11042	30.9046	4.67447
	540	1.93678	30.0019	4.72853
	540.5	2.09183	29.5809	4.75303
	541	1.97329	29.0725	4.60159
	541.5	1.66002	28.4346	4.41855
	542	1.90363	28.2031	4.48706
	542.5	1.85981	27.5532	4.55952
	543	2.00848	27.2975	4.44171
	543.5	1.65983	26.8537	4.47324
	544	1.78562	26.343	4.5325
	544.5	1.67364	26.3617	4.31109
	545	1.76124	25.757	4.33535
	545.5	1.7578	25.0889	4.27479
	546	1.6751	24.6366	4.30134
	546.5	1.61413	24.1393	4.22464
	547	1.65551	23.8503	4.08774
	547.5	1.4675	23.0634	4.21485
	548	1.63746	23.2352	3.96582
	548.5	1.64652	22.4914	3.94943
	549	1.61412	22.2624	3.88871
	549.5	1.79397	22.0459	4.07985
	550	1.574	21.4607	3.91114
	550.5	1.58109	21.4406	3.94725
	551	1.51657	20.7605	3.87146
	551.5	1.62157	20.4305	3.84613
	552	1.5587	20.0928	3.73493
	552.5	1.50998	19.6403	3.82801
	553	1.52211	19.5647	3.82412
	553.5	1.55585	19.0984	3.5935
	554	1.62098	18.9829	3.69673
	554.5	1.68852	18.7223	3.63812
	555	1.45269	17.9821	3.61726
	555.5	1.40345	17.702	3.59871
	556	1.59787	17.5795	3.53026
	556.5	1.38102	17.2032	3.49394
	557	1.5209	16.8993	3.6625
	557.5	1.37086	16.3502	3.24682
	558	1.29123	16.0659	3.40303
	558.5	1.4547	15.7951	3.37858
	559	1.39007	15.7747	3.46529
	559.5	1.37491	15.5369	3.20425
	560	1.35047	14.9922	3.24654
	560.5	1.33342	14.7197	3.21826
	561	1.33172	14.3172	3.18591
	561.5	1.28093	14.1544	3.19595
	562	1.21126	13.9609	2.99495
	562.5	1.18802	13.5162	3.00189
	563	1.33761	13.577	3.12688
	563.5	1.17903	12.9949	2.99982
	564	1.16586	12.7482	2.95436
	564.5	1.29267	12.3155	2.86304
	565	1.09271	12.2279	2.79161
	565.5	1.03092	12.0563	2.7891
	566	1.1985	11.8796	2.59934
	566.5	0.983	11.4291	2.63025
	567	0.97603	11.0956	2.45477
	567.5	1.0178	10.7626	2.61548
	568	0.98227	10.6595	2.52482
	568.5	0.93769	10.3137	2.43305
	569	1.01765	10.2055	2.40286
	569.5	0.98898	9.9693	2.5255
	570	0.92401	9.58358	2.41601
	570.5	0.89069	9.35358	2.30556
	571	0.91874	9.1975	2.25796
	571.5	0.90334	8.97403	2.16499
	572	0.82657	8.80613	2.26685
	572.5	0.83094	8.57783	2.22381
	573	0.86137	8.33425	2.18943
	573.5	0.99283	8.12982	2.21912
	574	0.85738	7.84726	2.09789
	574.5	0.87287	7.82123	2.15775
	575	0.78138	7.43431	1.98833
	575.5	0.7721	7.31371	2.01825
	576	0.80331	7.09092	1.95355
	576.5	0.81009	6.99695	1.96511
	577	0.81753	6.74298	1.96958
	577.5	0.76419	6.58717	1.7943
	578	0.8036	6.40642	1.76568
	578.5	0.70992	6.31764	1.84152
	579	0.62005	5.99465	1.67951
	579.5	0.74405	5.9557	1.83134
	580	0.72791	5.79912	1.59547
	580.5	0.72079	5.70766	1.65405
	581	0.6359	5.506	1.58753
	581.5	0.55836	5.35774	1.53496
	582	0.64807	5.26237	1.55124
	582.5	0.65128	5.05143	1.57555
	583	0.66131	5.02964	1.49556
	583.5	0.61307	4.71695	1.43854
	584	0.60598	4.65988	1.42731
	584.5	0.62859	4.50002	1.45933
	585	0.54714	4.49108	1.36111
	585.5	0.57288	4.2289	1.43487
	586	0.48554	4.11768	1.29655
	586.5	0.50819	4.07091	1.20752
	587	0.58739	4.01824	1.29433
	587.5	0.5049	3.76333	1.16457
	588	0.48994	3.81004	1.20542
	588.5	0.49711	3.65677	1.23667
	589	0.54327	3.65227	1.19943
	589.5	0.53101	3.3761	1.16823
	590	0.48203	3.39037	1.20276
	590.5	0.35807	3.25939	1.06633
	591	0.48323	3.15872	1.19542
	591.5	0.5077	3.15495	1.1154
	592	0.44232	3.06723	1.0775
	592.5	0.44061	2.90997	0.99201
	593	0.33326	2.75462	0.95094
	593.5	0.40752	2.8865	0.94139
	594	0.41714	2.79383	1.04326
	594.5	0.49553	2.62736	1.06933
	595	0.3835	2.58686	1.0258
	595.5	0.38981	2.68676	1.00071
	596	0.38592	2.38016	0.95141
	596.5	0.38895	2.44702	0.93164
	597	0.32524	2.27388	0.85426
	597.5	0.36324	2.34108	0.89229
	598	0.38224	2.28405	0.90069
	598.5	0.452826	2.19061	0.897076
	599	0.39057	2.22767	0.89719
	599.5	0.369043	2.14926	0.889273
	600	0.311752	2.05292	0.875532

## Sheet: Fig. 3f
Fig. 3f

## Sheet: Fig. 4
Fig. 4f																	Fig. 4g						Fig. 4h
R1					R2						R3						Protein concentration (µM)	ssDNA bound % (mean)	n	SEM			ssDNA concentration (nM)	ssDNA bound pmols (mean)	n	SEM
																	0	0.280536	3	0.280536			0.05	0.13244	4	0.0239615
																	0.25	6.0063	3	3.03833			0.1	0.18036	4	0.0174643
																	0.5	5.37477	3	2.46361			0.5	0.214108	4	0.0438434
																	1	4.80899	3	3.09776			1	0.477898	4	0.0348528
																	1.5	8.2536	3	2.38103			2.5	1.37388	4	0.101714
																	2.5	13.0426	3	2.93021			5	2.30955	4	0.436494
																	3.5	23.9994	3	6.60849			10	2.28604	3	0.352789
																	5	36.2061	3	9.05774			25	2.46066	3	0.396104
																	7.5	52.454	3	6.34282
																	10	61.5759	3	12.8103
																	15	72.8465	3	9.6828
																	20	79.4566	3	6.83983
																	40	92.4126	3	7.58741
																	60	75.7785	3	16.8403

## Sheet: Extended Data Fig. 2
Extended Data Fig. 2

## Sheet: Extended Data Fig. 3
Extended Data Fig. 3
	hnRNPDL-1			hnRNPDL-2			hnRNPDL-3
	Distance (µm)	Intensity (a.u.)		Distance (µm)	Intensity (a.u.)		Distance (µm)	Intensity (a.u.)
	0	12076		0	17190		0	14166.5
	0.0412	12188.1		0.0412	17237.3		0.0412	14362.2
	0.0825	12299.6		0.0824	17256.7		0.0824	14362.5
	0.1237	12361.6		0.1236	17396.9		0.1236	14213.1
	0.165	12355.6		0.1648	17659.3		0.1648	13991.8
	0.2062	12312.1		0.206	17876.5		0.206	13737.6
	0.2474	12261.1		0.2472	17879.6		0.2472	13504.9
	0.2887	12248.9		0.2884	17640.9		0.2884	13357.1
	0.3299	12265.9		0.3297	17294		0.3297	13356.9
	0.3712	12305.3		0.3709	16985.8		0.3709	13505.8
	0.4124	12343.9		0.4121	16801.5		0.4121	13728
	0.4536	12328.8		0.4533	16707.3		0.4533	13922.1
	0.4949	12226.7		0.4945	16602		0.4945	14015.2
	0.5361	12071.2		0.5357	16465.6		0.5357	13972.3
	0.5774	11981.5		0.5769	16326.5		0.5769	13796.9
	0.6186	12004		0.6181	16260		0.6181	13534.5
	0.6598	12072.8		0.6593	16335.1		0.6593	13264.9
	0.7011	12092.7		0.7005	16496.7		0.7005	13072.6
	0.7423	12050.2		0.7417	16642.9		0.7417	13003.6
	0.7836	11984.5		0.7829	16646.2		0.7829	13046.2
	0.8248	11955.2		0.8241	16460.9		0.8241	13147.1
	0.866	11974		0.8653	16225		0.8653	13256.6
	0.9073	12027.8		0.9065	16096		0.9065	13373.3
	0.9485	12097		0.9478	16143.6		0.9478	13523.8
	0.9898	12149.2		0.989	16300.5		0.989	13714
	1.031	12176.3		1.0302	16504.8		1.0302	13891.8
	1.0723	12196		1.0714	16606		1.0714	13982.9
	1.1135	12242.2		1.1126	16591		1.1126	13958.1
	1.1547	12316.9		1.1538	16532.6		1.1538	13852.8
	1.196	12372.7		1.195	16541.8		1.195	13728.2
	1.2372	12391.2		1.2362	16671.5		1.2362	13633.5
	1.2785	12361.7		1.2774	16908.6		1.2774	13574.8
	1.3197	12305.4		1.3186	17227.4		1.3186	13515.4
	1.3609	12238.4		1.3598	17586		1.3598	13426.3
	1.4022	12170.4		1.401	17884.7		1.401	13326.5
	1.4434	12107.1		1.4422	18127.5		1.4422	13279.3
	1.4847	12053.2		1.4834	18222.8		1.4834	13329.7
	1.5259	12017		1.5247	18080.7		1.5247	13458.8
	1.5671	12007.1		1.5659	17631		1.5659	13609.1
	1.6084	12012.3		1.6071	17018.2		1.6071	13722.2
	1.6496	11995.5		1.6483	16436.9		1.6483	13746.9
	1.6909	11950.8		1.6895	16023.7		1.6895	13678.5
	1.7321	11875.9		1.7307	15799.1		1.7307	13570.8
	1.7733	11800.5		1.7719	15661.1		1.7719	13518.1
	1.8146	11735.4		1.8131	15459		1.8131	13557.1
	1.8558	11682.1		1.8543	15140.6		1.8543	13610.5
	1.8971	11645		1.8955	14780.7		1.8955	13575.7
	1.9383	11629.9		1.9367	14492		1.9367	13486.4
	1.9795	11613.7		1.9779	14298.3		1.9779	13435.2
	2.0208	11569.7		2.0191	14152.9		2.0191	13482.2
	2.062	11495.4		2.0603	13994.8		2.0603	13597.8
	2.1033	11422.5		2.1015	13778		2.1015	13714.2
	2.1445	11425.2		2.1428	13519.4		2.1428	13795.2
	2.1857	11499.6		2.184	13255.4		2.184	13815.2
	2.227	11633.5		2.2252	12996.1		2.2252	13733.1
	2.2682	11762.4		2.2664	12764.1		2.2664	13546.1
	2.3095	11844.2		2.3076	12594.4		2.3076	13354.3
	2.3507	11876.3		2.3488	12485.1		2.3488	13303.9
	2.3919	11882.6		2.39	12448.4		2.39	13424.6
	2.4332	11913.9		2.4312	12486		2.4312	13566.3
	2.4744	11986.6		2.4724	12570.5		2.4724	13537.6
	2.5157	12089.8		2.5136	12612.6		2.5136	13309.6
	2.5569	12163.7		2.5548	12544.8		2.5548	13043.6
	2.5981	12166.2		2.596	12370		2.596	12911.2
	2.6394	12112.5		2.6372	12146.9		2.6372	12938.4
	2.6806	12079.8		2.6784	11931.4		2.6784	12997.7
	2.7219	12134.3		2.7196	11748.3		2.7196	13032.4
	2.7631	12248.6		2.7609	11628.4		2.7609	13114.4
	2.8044	12339.1		2.8021	11608.3		2.8021	13333.5
	2.8456	12339.3		2.8433	11682		2.8433	13663.8
	2.8868	12246		2.8845	11794.6		2.8845	13964.5
	2.9281	12126.4		2.9257	11856.9		2.9257	14093.3
	2.9693	12044.9		2.9669	11812.1		2.9669	14000.8
	3.0106	12029		3.0081	11661.6		3.0081	13765.3
	3.0518	12073.6		3.0493	11493.5		3.0493	13514.4
	3.093	12158.3		3.0905	11377.3		3.0905	13357.4
	3.1343	12249.5		3.1317	11324.4		3.1317	13346.2
	3.1755	12312.1		3.1729	11317.6		3.1729	13475.1
	3.2168	12312.1		3.2141	11359.5		3.2141	13703.6
	3.258	12255.8		3.2553	11453.3		3.2553	13960.5
	3.2992	12180		3.2965	11584.8		3.2965	14153.8
	3.3405	12090		3.3377	11691.7		3.3377	14198.8
	3.3817	12010.6		3.379	11691.5		3.379	14093
	3.423	11975.9		3.4202	11590.2		3.4202	13925.6
	3.4642	12015.6		3.4614	11472		3.4614	13827
	3.5054	12118.4		3.5026	11430.1		3.5026	13855.6
	3.5467	12229.6		3.5438	11497.5		3.5438	13942
	3.5879	12316.2		3.585	11628.8		3.585	13963.7
	3.6292	12356.3		3.6262	11766.1		3.6262	13879.1
	3.6704	12368.4		3.6674	11903.9		3.6674	13748.5
	3.7116	12377.2		3.7086	12044.7		3.7086	13648.6
	3.7529	12404.6		3.7498	12160.5		3.7498	13570.6
	3.7941	12471.8		3.791	12228		3.791	13464.5
	3.8354	12568.5		3.8322	12245.5		3.8322	13315.9
	3.8766	12661.2		3.8734	12232		3.8734	13161.8
	3.9178	12724.2		3.9146	12198.7		3.9146	13068.7
	3.9591	12731.8		3.9559	12154		3.9559	13099.1
	4.0003	12683.6		3.9971	12121.1		3.9971	13270
	4.0416	12638.8		4.0383	12138.3		4.0383	13498.9
	4.0828	12639.9		4.0795	12228.1		4.0795	13647.1
	4.124	12737.2		4.1207	12353.3		4.1207	13664.9
	4.1653	12879.9		4.1619	12397.7		4.1619	13614
	4.2065	12960.1		4.2031	12288.7		4.2031	13588.4
	4.2478	12898		4.2443	12056.7		4.2443	13623.6
	4.289	12794.4		4.2855	11839.7		4.2855	13696.6
	4.3302	12710.9		4.3267	11734.8		4.3267	13770.8
	4.3715	12670.8		4.3679	11770.2		4.3679	13808.8
	4.4127	12619.1		4.4091	11887.1		4.4091	13821.7
	4.454	12522.6		4.4503	12010.6		4.4503	13814
	4.4952	12420.1		4.4915	12083		4.4915	13785.9
	4.5364	12351.7		4.5327	12088.8		4.5327	13728.4
	4.5777	12348.7		4.574	12055.6		4.574	13634
	4.6189	12366.7		4.6152	12008.8		4.6152	13509.8
	4.6602	12331.8		4.6564	11975.6		4.6564	13382.4
	4.7014	12195.1		4.6976	12001		4.6976	13301.5
	4.7427	12038.3		4.7388	12139		4.7388	13308.6
	4.7839	11922.2		4.78	12408.8		4.78	13417.9
	4.8251	11923.7		4.8212	12745.9		4.8212	13609
	4.8664	11988.3		4.8624	13010.6		4.8624	13831.2
	4.9076	12037		4.9036	13112.8		4.9036	14011.9
	4.9489	12020		4.9448	13064.9		4.9448	14072.1
	4.9901	11917.9		4.986	12951.2		4.986	13967.6
	5.0313	11774.4		5.0272	12868.3		5.0272	13730.7
	5.0726	11643.5		5.0684	12844.4		5.0684	13461.2
	5.1138	11576.8		5.1096	12843.2		5.1096	13236.4
	5.1551	11594.8		5.1508	12836		5.1508	13048
	5.1963	11673.2		5.1921	12873.9		5.1921	12887.9
	5.2375	11750.7		5.2333	12951.1		5.2333	12797.8
	5.2788	11807.3		5.2745	13074.6		5.2745	12812.3
	5.32	11829.8		5.3157	13259.8		5.3157	12885.3
	5.3613	11825.4		5.3569	13572.4		5.3569	12923.5
	5.4025	11792		5.3981	14014.1		5.3981	12876.6
	5.4437	11717		5.4393	14536.5		5.4393	12786.8
	5.485	11613.6		5.4805	15085.8		5.4805	12732.7
	5.5262	11498.1		5.5217	15621.1		5.5217	12761.8
	5.5675	11411.6		5.5629	16122.7		5.5629	12853.6
	5.6087	11386.2		5.6041	16613.5		5.6041	12926.1
	5.6499	11441.2		5.6453	17076.5		5.6453	12899.5
	5.6912	11549.5		5.6865	17464.7		5.6865	12772.3
	5.7324	11646.2		5.7277	17712.8		5.7277	12624.4
	5.7737	11683.4		5.7689	17845.9		5.7689	12537.6
	5.8149	11666.8		5.8102	17919.8		5.8102	12529.7
	5.8561	11643.2		5.8514	18012.8		5.8514	12584.6
	5.8974	11652.2		5.8926	18162.8		5.8926	12664.2
	5.9386	11674.8		5.9338	18378.4		5.9338	12710.8
	5.9799	11697.1		5.975	18603.8		5.975	12680.3
	6.0211	11700.9		6.0162	18704.5		6.0162	12599.4
	6.0623	11699.7		6.0574	18626		6.0574	12558.8
	6.1036	11722.1		6.0986	18459.2		6.0986	12635.8
	6.1448	11800.9		6.1398	18395.5		6.1398	12822.2
	6.1861	11932.4		6.181	18482.3		6.181	13027
	6.2273	12071.7		6.2222	18618		6.2222	13131
	6.2685	12181.9		6.2634	18608.3		6.2634	13073.9
	6.3098	12249.7		6.3046	18374.6		6.3046	12922.5
	6.351	12286.6		6.3458	17989		6.3458	12838.5
	6.3923	12329.4		6.3871	17619.5		6.3871	12939.2
	6.4335	12351.6		6.4283	17439		6.4283	13181.2
	6.4748	12356.5		6.4695	17526		6.4695	13401.8
	6.516	12316		6.5107	17785.1		6.5107	13486.6
	6.5572	12244.9		6.5519	18030.6		6.5519	13439.8
	6.5985	12193		6.5931	18081.8		6.5931	13327.1
	6.6397	12215.3		6.6343	17889.4		6.6343	13200.6
	6.681	12278.5		6.6755	17496.1		6.6755	13090.3
	6.7222	12325.7		6.7167	17026.5		6.7167	13026.2
	6.7634	12317.5		6.7579	16637.2		6.7579	13020
	6.8047	12253.1		6.7991	16458.5		6.7991	13028.9
	6.8459	12161		6.8403	16508.1		6.8403	12986.3
	6.8872	12045.5		6.8815	16663.6		6.8815	12880
	6.9284	11948.7		6.9227	16747		6.9227	12791.6
	6.9696	11877.9		6.9639	16652.5		6.9639	12836.6
	7.0109	11810.4		7.0052	16440.4		7.0052	13053.4
	7.0521	11696.7		7.0464	16145		7.0464	13354
	7.0934	11516.5		7.0876	15872.9		7.0876	13583.1
	7.1346	11322.2		7.1288	15628.9		7.1288	13613.9
	7.1758	11186.2		7.17	15355.9		7.17	13401.6
	7.2171	11122		7.2112	14953		7.2112	13002.9
	7.2583	11112.1		7.2524	14452.9		7.2524	12570.7
	7.2996	11136.6		7.2936	13989.3		7.2936	12321.4
	7.3408	11146.9		7.3348	13734		7.3348	12424.2
	7.382	11126.3		7.376	13783.3		7.376	12866.4
	7.4233	11059.7		7.4172	14062.4		7.4172	13434.3
	7.4645	10968		7.4584	14509.5		7.4584	13841
	7.5058	10888		7.4996	15070.6		7.4996	13909.2
	7.547	10828.6		7.5408	15715.3		7.5408	13678.6
	7.5882	10793.5		7.582	16364.8		7.582	13343.5
	7.6295	10767.1		7.6233	16967.7		7.6233	13141.4
	7.6707	10727.8		7.6645	17456.4		7.6645	13204.1
	7.712	10670.1		7.7057	17728.5		7.7057	13449.1
	7.7532	10602.9		7.7469	17799.7		7.7469	13632.6
	7.7944	10548.2		7.7881	17799.6		7.7881	13557
	7.8357	10533		7.8293	17842.6		7.8293	13232.5
	7.8769	10540.2		7.8705	17935		7.8705	12851.1
	7.9182	10547.5		7.9117	17927.4		7.9117	12585.4
	7.9594	10535.4		7.9529	17703.8		7.9529	12505.1
	8.0006	10512.6		7.9941	17252.1		7.9941	12604.2
	8.0419	10517		8.0353	16750.8		8.0353	12814.8
	8.0831	10562.7		8.0765	16432.9		8.0765	13002.8
	8.1244	10617		8.1177	16454.5		8.1177	13049.3
	8.1656	10643.9		8.1589	16687.6		8.1589	12978.7
	8.2069	10633.9		8.2001	16867.6		8.2001	12948.1
	8.2481	10609.8		8.2414	16812.6		8.2414	13050.3
	8.2893	10609		8.2826	16580.6		8.2826	13192.8
	8.3306	10636.3		8.3238	16368.1		8.3238	13207.3
	8.3718	10675.4		8.365	16265.8		8.365	13030.1
	8.4131	10696.8		8.4062	16193.8		8.4062	12752.1
	8.4543	10683.9		8.4474	16025.3		8.4474	12528.2
	8.4955	10652.8		8.4886	15707.9		8.4886	12464.3
	8.5368	10611.7		8.5298	15337		8.5298	12559
	8.578	10588.8		8.571	15051.8		8.571	12696.1
	8.6193	10589.1		8.6122	14976.1		8.6122	12783.9
	8.6605	10605.3		8.6534	15088.1		8.6534	12811.6
	8.7017	10615.1		8.6946	15314.4		8.6946	12828.8
	8.743	10598.3		8.7358	15560.8		8.7358	12860.3
	8.7842	10553.3		8.777	15721.3		8.777	12882.8
	8.8255	10494		8.8183	15734.7		8.8183	12886.8
	8.8667	10442.9		8.8595	15629.8		8.8595	12905.9
	8.9079	10413.3		8.9007	15523		8.9007	12957.7
	8.9492	10400.4		8.9419	15494.9		8.9419	13014
	8.9904	10390.1		8.9831	15564.2		8.9831	13012.3
	9.0317	10392.8		9.0243	15621.8		9.0243	12928.8
	9.0729	10395.9		9.0655	15597.9		9.0655	12812.3
	9.1141	10397.8		9.1067	15464.6		9.1067	12744.9
	9.1554	10400.2		9.1479	15217.8		9.1479	12769.5
	9.1966	10399		9.1891	14827.5		9.1891	12859
	9.2379	10408.6		9.2303	14363.2		9.2303	12951.7
	9.2791	10418.6		9.2715	13994.4		9.2715	12994.4
	9.3203	10426.9		9.3127	13866.8		9.3127	12952.8
	9.3616	10433		9.3539	14005.6		9.3539	12840.8
	9.4028	10437.5		9.3951	14295.1		9.3951	12742.2
	9.4441	10444.8		9.4364	14587.5		9.4364	12764.4
	9.4853	10448.4		9.4776	14778.2		9.4776	12934.4
	9.5265	10471.4		9.5188	14837.5		9.5188	13155.2
	9.5678	10528.8		9.56	14784.4		9.56	13289.7
	9.609	10610.5		9.6012	14707.9		9.6012	13307.9
	9.6503	10682		9.6424	14721.4		9.6424	13253.5
	9.6915	10714.8		9.6836	14861.5		9.6836	13153.5
	9.7327	10714.6		9.7248	15043.7		9.7248	13025.8
	9.774	10715.3		9.766	15120.9		9.766	12937.8
	9.8152	10746.8		9.8072	15097.6		9.8072	12961.4
	9.8565	10813.6		9.8484	15087		9.8484	13059.4
	9.8977	10885		9.8896	15229.5		9.8896	13101.4
	9.9389	10951.2		9.9308	15395		9.9308	13025.8
	9.9802	10991.6		9.972	15488.6		9.972	12921.2
	10.0214	11017.6		10.0132	15475.1		10.0132	12909.3
	10.0627	11060.7		10.0545	15398.5		10.0545	12973
	10.1039	11149.2		10.0957	15290.8		10.0957	12975.9
	10.1452	11273.1		10.1369	15149.5		10.1369	12828.7
	10.1864	11408.7		10.1781	14985.2		10.1781	12607.9
	10.2276	11519.7		10.2193	14849.4		10.2193	12484
	10.2689	11616.8		10.2605	14809.5		10.2605	12542.6
	10.3101	11716.9		10.3017	14913.5		10.3017	12707.7
	10.3514	11814.4					10.3429	12829.9
	10.3926	11899.9					10.3841	12827.1
	10.4338	11976.5					10.4253	12752.2
	10.4751	12085.7					10.4665	12726.8
	10.5163	12238.6					10.5077	12823.2
	10.5576	12376.9					10.5489	13010.9
	10.5988	12442.5					10.5901	13202.7
	10.64	12421.4					10.6313	13334.1
	10.6813	12386					10.6726	13395.5
	10.7225	12382.2					10.7138	13387
	10.7638	12411.3					10.755	13303.8
	10.805	12422.6					10.7962	13165.9
	10.8462	12377.2					10.8374	13029.7
	10.8875	12308.6					10.8786	12938
	10.9287	12243.1					10.9198	12888.2
	10.97	12199.1					10.961	12862.1
	11.0112	12169.9					11.0022	12860.9
	11.0524	12130.2					11.0434	12891.8
	11.0937	12067.4					11.0846	12921.4
	11.1349	11974					11.1258	12888.4
	11.1762	11862.8					11.167	12771.8
	11.2174	11768.4					11.2082	12606.8
	11.2586	11722.2					11.2495	12444.2
	11.2999	11729.2					11.2907	12322.3
	11.3411	11730.1					11.3319	12271.2
	11.3824	11667.5					11.3731	12350.9
	11.4236	11544.2					11.4143	12590.5
	11.4648	11424.9					11.4555	12934.8
	11.5061	11375.6					11.4967	13259.6
	11.5473	11402.5					11.5379	13437
	11.5886	11465.7					11.5791	13388.1
	11.6298	11532					11.6203	13126.9
	11.671	11574.6					11.6615	12789.8
	11.7123	11579.3					11.7027	12568.5
	11.7535	11548.5					11.7439	12586.5
	11.7948	11513.2					11.7851	12769.3
	11.836	11535.1					11.8263	12900
	11.8772	11600.8					11.8676	12837.4
	11.9185	11660.8					11.9088	12663.6
	11.9597	11700.1					11.95	12583.8
	12.001	11737.2					11.9912	12694.9
	12.0422	11776.1					12.0324	12864
	12.0835	11812.6					12.0736	12941.4
	12.1247	11823.6					12.1148	12918.6
	12.1659	11826.5					12.156	12894.2
	12.2072	11849.9					12.1972	12913.2
	12.2484	11904.6					12.2384	12904.1
	12.2897	11949.6					12.2796	12786
	12.3309	11971.1					12.3208	12594
	12.3721	11970.8					12.362	12432.3
	12.4134	11970.3					12.4032	12374.6
	12.4546	11979.5					12.4444	12416.9
	12.4959	11987					12.4857	12499.3
	12.5371	12003.4					12.5269	12548.6
	12.5783	11985.9					12.5681	12518.9
	12.6196	11926.6					12.6093	12430.9
	12.6608	11847.8					12.6505	12375
	12.7021	11788.6					12.6917	12423.7
	12.7433	11778.3					12.7329	12541.3
	12.7845	11766.7					12.7741	12638.1
	12.8258	11695.2					12.8153	12662.2
	12.867	11575.4					12.8565	12638.9
	12.9083	11475.5					12.8977	12614.3
	12.9495	11465.5					12.9389	12600.1
	12.9907	11521.2					12.9801	12589.7
	13.032	11571					13.0213	12603.9
	13.0732	11542.7					13.0625	12663.2
	13.1145	11436.8					13.1038	12753.2
	13.1557	11308.4					13.145	12821.3
	13.1969	11210					13.1862	12821.3
							13.2274	12748.9
							13.2686	12631.3
							13.3098	12511
							13.351	12452.6
							13.3922	12530.1
							13.4334	12727.8
							13.4746	12914
							13.5158	12950
							13.557	12829.3
							13.5982	12673.1
							13.6394	12601.5
							13.6807	12653.2
							13.7219	12809.7
							13.7631	13034.5
							13.8043	13247.5
							13.8455	13348.2
							13.8867	13310.2
							13.9279	13212
							13.9691	13142.2
							14.0103	13102.5
							14.0515	13031
							14.0927	12921.5
							14.1339	12842
							14.1751	12849.2
							14.2163	12895.7
							14.2575	12858.4
							14.2988	12671
							14.34	12399.2
							14.3812	12173.6
							14.4224	12054.8
							14.4636	12013.3
							14.5048	12037.3
							14.546	12137.3
							14.5872	12292.1
							14.6284	12441.3
							14.6696	12539.2
							14.7108	12589.6
							14.752	12625.1
							14.7932	12666.2
							14.8344	12734.9
							14.8756	12822.6
							14.9169	12879
							14.9581	12856.3
							14.9993	12766.8
							15.0405	12669.1
							15.0817	12609
							15.1229	12581.2
							15.1641	12582.3
							15.2053	12637.4
							15.2465	12759.3
							15.2877	12901.8
							15.3289	12968.7
							15.3701	12890.6
							15.4113	12701
							15.4525	12517.6
							15.4937	12435.4
							15.535	12475.8
							15.5762	12627.9
							15.6174	12902.8
							15.6586	13288.9
							15.6998	13663.4
							15.741	13824.1
							15.7822	13640.8
							15.8234	13197.1
							15.8646	12698
							15.9058	12321.2
							15.947	12118.7
							15.9882	12032.7
							16.0294	11986.9
							16.0706	11975.2
							16.1119	12053.4
							16.1531	12248.6
							16.1943	12507.7
							16.2355	12741.9
							16.2767	12882.5
							16.3179	12907.9
							16.3591	12833.9
							16.4003	12684.5
							16.4415	12480

## Sheet: Extended Data Fig. 4
Extended Data Fig. 4a							Extended Data Fig. 4b
		Scattering intensity (a.u.)							Th-T fluorescence (a.u.)
	Wavelength (nm)	hnRNPDL-1	hnRNPDL-2	hnRNPDL-3				Time (h)	hnRNPDL-1			hnRNPDL-2			hnRNPDL-3
	325	38.639	433.475	62.433				0	12.0952	12	11.9048	15.9524	16.2857	16.1429	11	10.8571	10.9524
	325.5	64.284	706.963	102.526				0.5	16.1905	16	15.9524	17.9524	17.7619	17.9524	15.2857	15.2857	15.2857
	326	90.262	992.295	143.168				1.00003	18.4762	18.3333	18.619	20.4286	20.4762	20.4762	17.7143	17.8571	17.7619
	326.5	120.263	1295.72	183.214				1.50004	18.5238	18.381	18.5238	21.2857	22.1429	21.6667	18.7143	18.8095	18.8095
	327	148.17	1590.37	228.75				2.00006	18.9048	18.8095	18.8571	23.9048	26.1905	24.8571	19.1905	19.2857	19.4286
	327.5	176.3	1857.82	266.97				2.50007	19.3333	19.381	19.2381	33.3333	36.8571	33.0476	19.3333	19.619	19.619
	328	202.64	2115.8	306.39				3.00007	21.0476	20.9048	20.8571	56.6667	59.2857	54.6667	20	20.1905	20.2857
	328.5	224.33	2340.43	339.66				3.50008	21.619	21.2857	21.1905	94.2857	93.7143	89.3333	20.1429	20.2857	20.381
	329	246.32	2534.03	365.26				4.00009	21.6667	21.381	21.7619	140.333	138.19	142.238	20.381	20.2857	20.5238
	329.5	252.87	2657.02	378.46				4.50009	21.9048	21.7143	22.0476	192.619	193.762	203.571	20.2381	20.3333	20.4762
	330	269.23	2758.42	401.56				5.00009	22	21.8095	21.9048	243.143	246.81	270.381	20.1905	20.4286	20.3333
	330.5	268.08	2797.59	403.3				5.5001	22.0476	21.7143	22.1905	292.095	299.429	331.286	20.4286	20.3333	20.4762
	331	273.68	2805.06	406.65				6.00011	22.1429	22.0476	22.5238	340.19	353.619	390.286	20.381	20.2381	20.3333
	331.5	266.91	2737.28	397.2				6.50011	22.1429	22.1905	22.7619	382.143	403.048	444.048	20.2381	20.2381	20.3333
	332	257.12	2624.45	380.74				7.00011	22.1905	22.381	23.1429	419.714	450.571	492.81	20	20.1429	20.1905
	332.5	243.26	2472.92	359.96				7.50011	22	22.9524	22.8095	452.952	446.81	539.095	20.1429	20.1429	20
	333	224.1	2261.7	327.08				8.00011	22.0476	22.6667	22.8095	481.667	483.714	579.333	20.0952	20.0476	19.9524
	333.5	198.11	2052.38	296.29				8.5001	22.0476	23.3333	22.8571	507.429	525.952	609.381	19.8571	20.0476	19.8571
	334	173.92	1797.67	258.38				9.0001	21.8095	23.381	25.8095	527.81	552	636.571	19.6667	19.7619	19.7619
	334.5	151.87	1553	224.38				9.50011	21.9048	23.8571	25.4762	546.714	574.952	659.905	19.4762	19.4762	19.6667
	335	125.968	1291.39	188.918				10.0001	22.1905	24.0952	24.4762	562.476	595.333	675.571	19.619	19.7143	19.4762
	335.5	103.754	1056.01	152.412				10.5001	22.2857	24.5714	25.0952	576.905	614.571	693.476	19.5238	19.619	19.5714
	336	80.896	833.284	121.252				11.0001	22.8095	26.2857	26.4762	586.429	615.952	704.238	19.6667	19.7143	19.7143
	336.5	61.137	636.355	90.442				11.5001	23.2381	27	24.6667	599.524	633.238	716.762	19.6667	19.7619	19.7143
	337	44.316	468.69	66.48				12.0001	23.1429	27.5238	27.0952	605.81	642.619	723.524	19.619	19.7143	19.8095
	337.5	30.954	341.34	49.196				12.5001	23.9048	29.1429	31.2381	611.762	647.667	733.095	19.9524	19.8095	19.7619
	338	22.45	239.072	35.845				13.0001	24.381	29.3333	28.5714	620.571	661.143	741	19.8571	19.619	19.6667
	338.5	12.69	156.975	20.038				13.5001	24.9048	31.4762	27.4762	625.048	653.476	747.952	19.8095	19.7143	19.7143
	339	8.4318	95.8626	13.8382				14.0001	25.7143	34.5714	30.3333	629.524	660.286	753.952	19.8571	19.7619	19.9048
	339.5	4.6823	57.8661	7.8583				14.5001	27.7143	37.381	31.619	631.524	655.857	760.095	19.7143	19.8571	20.0476
	340	2.5133	32.5644	4.1037				15.0001	28.4762	41	31.9048	635.762	654.048	760.048	19.7619	19.8095	19.619
								15.5001	30	50.7143	30.0476	638.524	642.667	765.048	19.8095	19.7619	19.8095
								16.0001	35.381	48.7143	30.4762	639.905	678.143	768.19	19.7619	19.6667	19.4762
								16.5001	30.5714	55.2857	30.8571	645.19	675.524	771.81	19.8571	19.6667	19.6667
								17.0001	32.4762	44.7619	32.2381	648.333	690.857	778.19	19.8095	20.0476	19.9524
								17.5001	31.5714	56.1905	33.0476	651.857	675.429	781.381	19.8095	19.9048	19.9048
								18.0001	33.381	60.2381	34.4286	654.048	691.762	785.952	20.0476	19.9524	19.9048
								18.5001	37.4762	63.0476	34.7143	654.714	697.952	784.952	20.1905	20.1429	20.1905
								19.0001	39.9048	64.1905	35.3333	655.714	678.143	789.762	20.0476	20.0476	20.0476
								19.5001	39.381	65.9524	39.5714	657.619	693	787.667	20.2381	20.2857	20.2857
								20.0001	37.2857	67.6667	39.8095	659.048	689.571	788.667	20	19.8571	19.8095
								20.5001	36.9524	66.9524	40	658	705.238	792.048	20.0476	19.9524	19.8571
								21.0001	41.5238	67.2857	38.1429	658.667	705.762	794.143	19.9524	19.8571	19.8095
								21.5001	39	46	43.8571	662.381	692.762	800.81	19.9524	19.9524	19.9524
								22.0001	49.8571	61.0476	41.0476	662.667	698.095	801.619	19.9524	20.0476	20.0476
								22.5001	39.3333	65.5238	43	665.143	702.571	805.952	19.8571	19.9048	19.9048
								23.0001	42.619	67.2857	45.1429	665.857	703.238	806.381	19.8571	19.9524	19.9524
								23.5001	43.9524	74.8095	47.2857	666.19	670.571	813.714	20.1429	20.0952	20.0476
								24.0001	44.5714	61.381	48.7143	666.19	704.048	813.333	20.0476	19.9524	19.9048

## Sheet: Extended Data Fig. 5
Extended Data Fig. 5a
		Th-T fluorescence (a.u.)
		hnRNPDL-1									hnRNPDL-2									hnRNPDL-3
	Time (h)	50 mM NaCl			300 mM NaCl			600 mM NaCl			50 mM NaCl			300 mM NaCl			600 mM NaCl			50 mM NaCl			300 mM NaCl			600 mM NaCl
	0	11.9524	11.6667	11.8095	12.0952	12	11.9048	12.7143	22.619	21.5714	17.0476	17.4762	17.9524	15.9524	16.2857	16.1429	18.0952	18.3333	18.1905	11.0476	11.1429	11.1905	11	10.8571	10.9524	10.9524	11.2381	11.0476
	0.5	16.1905	16.1905	16.0476	16.1905	16	15.9524	16.4286	21.9048	21.5238	18.2857	17.9524	18.4286	17.9524	17.7619	17.9524	18.8571	18.9048	19.1429	15.4762	15.4286	15.4286	15.2857	15.2857	15.2857	15.381	15.7619	15.3333
	1	18.9048	18.4762	18.6667	18.4762	18.3333	18.619	18.8095	24.5714	24.0476	77.4762	31.1429	65.3333	20.4286	20.4762	20.4762	21.2857	21.5714	21.8095	17.8095	17.9524	17.8095	17.7143	17.8571	17.7619	17.619	18.9048	17.5714
	1.5	19.1429	18.4286	18.7143	18.5238	18.381	18.5238	18.7619	25.1905	25.381	358.048	180.048	284.429	21.2857	22.1429	21.6667	22.5238	23.1429	23.4286	18.6667	18.8095	19	18.7143	18.8095	18.8095	19.2857	20.2857	18.8095
	2	20.3333	19.2857	20	18.9048	18.8095	18.8571	19.381	25.5714	25.5238	418.571	341.476	376.143	23.9048	26.1905	24.8571	23.7619	24.5714	25	19.0952	19.1429	19.0952	19.1905	19.2857	19.4286	19.619	20.8095	19.5238
	2.5	21.7619	19.5714	21.381	19.3333	19.381	19.2381	19.6667	26.2857	25.8571	418.429	357	374.19	33.3333	36.8571	33.0476	25.7143	26.8571	27.6667	19.0952	18.9524	19.1905	19.3333	19.619	19.619	19.9524	21.4762	19.9524
	3	24.4762	21.0476	23.8571	21.0476	20.9048	20.8571	21.0952	27.7619	27.2381	427.238	364.286	388.524	56.6667	59.2857	54.6667	31.1429	32.1429	32.4762	19.8095	19.9524	19.9524	20	20.1905	20.2857	20.2857	21.3333	20.2857
	3.5	26.8095	21.5714	25.1905	21.619	21.2857	21.1905	21.6667	28.1905	27.5714	428.238	358.81	379.857	94.2857	93.7143	89.3333	38	38.9524	38.5714	20.0952	20.2857	20.4762	20.1429	20.2857	20.381	20.5714	21.6667	20.0952
	4	29.2857	22	26.5714	21.6667	21.381	21.7619	21.9524	28.4286	27.7143	430.667	357.429	382.143	140.333	138.19	142.238	48.0476	48.1905	46.8095	20.1429	20.3333	20.4286	20.381	20.2857	20.5238	20.5238	21.619	20.5238
	4.5	34.8571	22	29.4286	21.9048	21.7143	22.0476	21.9524	28.6667	27.7619	419.381	358.048	362	192.619	193.762	203.571	59.619	60.7619	56.2857	20.2857	20.4762	20.4762	20.2381	20.3333	20.4762	20.4762	21.619	20.2857
	5	37.7619	22.1429	30.5238	22	21.8095	21.9048	22.2381	28.381	27.8095	406.143	354.048	386.048	243.143	246.81	270.381	73.619	74.0952	67.2857	20.1905	20.2857	20.2381	20.1905	20.4286	20.3333	20.4762	21.5238	20.2381
	5.5	44.2857	22.2381	32.619	22.0476	21.7143	22.1905	22.3333	28.2857	27.2857	424.381	356.143	372.048	292.095	299.429	331.286	89.619	89	79.8095	20.5238	20.5238	20.6667	20.4286	20.3333	20.4762	20.3333	21.7143	20.4286
	6	33.0476	22.3333	34.8095	22.1429	22.0476	22.5238	22.4762	28.4762	27.4286	408.762	351.571	396.524	340.19	353.619	390.286	107.286	105.238	93.0952	20.1429	20.381	20.4762	20.381	20.2381	20.3333	20.4762	21.619	20.2381
	6.5	34.5238	22.4762	37.4762	22.1429	22.1905	22.7619	22.619	29.1905	27.2857	420.286	350.476	370.952	382.143	403.048	444.048	121.619	120.714	106	20.1905	20.4286	20.4286	20.2381	20.2381	20.3333	20.3333	21.6667	20.381
	7	36.3333	22.381	38.7143	22.1905	22.381	23.1429	22.2857	29.9524	27.5714	412.143	353.19	357.476	419.714	450.571	492.81	137.429	140.381	119.619	20.2381	20.2857	20.381	20	20.1429	20.1905	20.1905	21.5238	20.2857
	7.5	35.1429	22.2381	40.4286	22	22.9524	22.8095	22.381	31.5238	27.619	394.048	352.143	357.619	452.952	446.81	539.095	152.81	158.19	132.286	20.0952	20	20.2857	20.1429	20.1429	20	20.1905	21.2381	20.1429
	8	37.4286	22.1905	41.4286	22.0476	22.6667	22.8095	22.619	35.3333	28.1429	408	347.476	367.381	481.667	483.714	579.333	166.952	171.905	145.905	20.0952	20.1429	20.2381	20.0952	20.0476	19.9524	20.0952	21.381	20.0476
	8.5	40.0952	22.1905	43.381	22.0476	23.3333	22.8571	22.619	38.6667	28.7143	407.381	342.81	377.095	507.429	525.952	609.381	179.905	179.619	158.048	19.7143	19.9524	19.9524	19.8571	20.0476	19.8571	19.9524	21.2381	20.0476
	9	37.8095	22.0476	43.9048	21.8095	23.381	25.8095	22.3333	34.1905	29.381	420.048	344.714	367.714	527.81	552	636.571	191.381	197	169.381	19.6667	19.8571	19.9524	19.6667	19.7619	19.7619	19.8571	20.8571	19.619
	9.5	39.4286	22.0476	45.619	21.9048	23.8571	25.4762	22.6667	36.4762	30.5238	390.571	342.524	363.667	546.714	574.952	659.905	204.81	205.476	179.952	19.5238	19.5238	19.6667	19.4762	19.4762	19.6667	19.6667	20.6667	19.4762
	10	39.5714	22.0952	36.1905	22.1905	24.0952	24.4762	23.2857	38.8095	31.4286	403.381	344.952	366.381	562.476	595.333	675.571	213	216.429	190.429	19.619	19.8571	19.619	19.619	19.7143	19.4762	19.5714	20.8095	19.5714
	10.5	39.9048	22.2857	40.2381	22.2857	24.5714	25.0952	23.0476	52.5714	32.8571	388.524	343.143	364.857	576.905	614.571	693.476	219.619	224.333	201.143	19.7143	19.8571	19.5238	19.5238	19.619	19.5714	19.6667	20.8095	19.8095
	11	37.8095	22.2857	36.7143	22.8095	26.2857	26.4762	23.1429	57.5238	34.2857	406.714	343.048	361.905	586.429	615.952	704.238	228.762	232.524	210.429	19.619	19.8571	19.9048	19.6667	19.7143	19.7143	19.7619	21	19.619
	11.5	39.381	22.4286	50.619	23.2381	27	24.6667	23.381	61.8571	35.4762	404	345.333	364	599.524	633.238	716.762	237.476	246.857	220.952	19.619	19.8095	19.8095	19.6667	19.7619	19.7143	19.7143	20.9048	19.7143
	12	40.7143	22.5714	51.9048	23.1429	27.5238	27.0952	24.1429	66.7143	36.9524	373.524	349.476	363.19	605.81	642.619	723.524	242.19	251.143	229.524	19.7619	19.9524	19.8571	19.619	19.7143	19.8095	19.8095	20.9048	19.7619
	12.5	41.3333	22.7619	52.381	23.9048	29.1429	31.2381	24.5714	70.7143	38.7619	399.286	342.762	363.857	611.762	647.667	733.095	249.952	257.333	238.095	19.619	19.7619	19.9048	19.9524	19.8095	19.7619	19.9048	21.0952	19.7143
	13	40.5238	22.619	50.8571	24.381	29.3333	28.5714	23.7619	74.2857	40.1429	384.667	344.81	355.286	620.571	661.143	741	255.143	268.619	246.619	19.5714	19.8095	20	19.8571	19.619	19.6667	19.8571	20.8095	19.6667
	13.5	42.4286	23	54.2381	24.9048	31.4762	27.4762	24.1905	78.2857	41.9048	392.81	345.762	354.048	625.048	653.476	747.952	261.429	277.048	251.905	19.6667	20	19.9524	19.8095	19.7143	19.7143	19.8571	20.9048	19.8571
	14	41.2381	22.9048	54.2857	25.7143	34.5714	30.3333	24.0952	81.8095	44.619	392.81	346.381	356.095	629.524	660.286	753.952	265.762	277.857	258.238	19.8095	19.9524	20	19.8571	19.7619	19.9048	19.7619	21.0476	19.7143
	14.5	42.8095	22.9524	54.5238	27.7143	37.381	31.619	25.2381	85.619	45.381	398.571	346.952	355.333	631.524	655.857	760.095	269.476	283.571	264.714	19.7619	19.9524	19.9048	19.7143	19.8571	20.0476	19.9048	20.9048	19.9524
	15	42.2857	23	53.1429	28.4762	41	31.9048	24.7619	88.6667	46.8571	370.905	350.19	355.143	635.762	654.048	760.048	274.333	293.762	272.286	19.7619	19.7619	19.8571	19.7619	19.8095	19.619	19.8571	20.9048	19.7619
	15.5	41.9048	22.9524	55.8095	30	50.7143	30.0476	26.6667	91.1905	48.4762	378.524	349.095	354.524	638.524	642.667	765.048	279.524	299.571	275.762	19.8095	20.0476	20	19.8095	19.7619	19.8095	19.8571	21	19.7143
	16	41.9524	23	53.4762	35.381	48.7143	30.4762	24.8095	93.4286	49.4762	373.857	349.571	355.381	639.905	678.143	768.19	282.333	304.143	280.048	19.9524	19.9524	19.8571	19.7619	19.6667	19.4762	19.5714	20.8571	19.619
	16.5	42.4286	23	55.1429	30.5714	55.2857	30.8571	25.1429	95.8571	50.2857	376.143	357.524	355.571	645.19	675.524	771.81	286.238	304.095	287.667	19.7619	19.9524	20	19.8571	19.6667	19.6667	19.8095	20.9048	19.7143
	17	42.7619	23.4286	52.1905	32.4762	44.7619	32.2381	26.1429	98.5238	52.4762	381.143	354.238	357.714	648.333	690.857	778.19	288.381	305.905	291.857	19.9524	20.2381	20.1905	19.8095	20.0476	19.9524	19.9048	21.2381	20.0476
	17.5	43.0952	23.619	52.8571	31.5714	56.1905	33.0476	26	100.286	53	378.381	354.667	356.905	651.857	675.429	781.381	290.762	316.19	297.143	20.0952	20.2857	20.0952	19.8095	19.9048	19.9048	19.9048	21.0476	19.9048
	18	67.3333	23.8095	57.9048	33.381	60.2381	34.4286	27.1905	103.714	55.4286	374.524	358.238	357.714	654.048	691.762	785.952	295.476	315.381	300.476	20.0952	20.2857	20.3333	20.0476	19.9524	19.9048	20.0476	21.0952	20.1905
	18.5	62.1905	23.9048	56.6667	37.4762	63.0476	34.7143	26.7619	103.952	57	381.714	359.524	358.286	654.714	697.952	784.952	297.286	323.762	305.476	20.2857	20.5714	20.7143	20.1905	20.1429	20.1905	20.2381	21.3333	20.1429
	19	62.7619	24.0476	59.6667	39.9048	64.1905	35.3333	27.1905	104.143	57.9048	375.81	359.667	361.81	655.714	678.143	789.762	300.476	320.952	306.381	20.2857	20.7143	20.4286	20.0476	20.0476	20.0476	19.9524	21.3333	20.0952
	19.5	63.2857	24	54.2857	39.381	65.9524	39.5714	28	103.952	58.3333	388.667	359.238	360.143	657.619	693	787.667	301.571	325.524	307.619	20.3333	20.8571	20.619	20.2381	20.2857	20.2857	20.2857	21.4286	20.0476
	20	41.619	23.9048	56.1905	37.2857	67.6667	39.8095	28.7143	101.667	58.2857	361.81	360.952	359.667	659.048	689.571	788.667	302.81	331.143	307.095	20.1429	20.5714	20.1905	20	19.8571	19.8095	20	21	20.0952
	20.5	44.1429	24.381	58.1429	36.9524	66.9524	40	28.5238	104	59.9524	358.952	360.381	361.333	658	705.238	792.048	304.857	330.857	312.619	20.1905	20.6667	20.381	20.0476	19.9524	19.8571	19.9048	21.0476	20
	21	45.3333	23.9048	61.9524	41.5238	67.2857	38.1429	28.4762	106	59.5238	402.714	363.476	360.333	658.667	705.762	794.143	305.905	328.857	314.238	20.2381	20.7143	20.3333	19.9524	19.8571	19.8095	20.0952	21.0952	19.8095
	21.5	48.381	24.1429	62.4286	39	46	43.8571	29.1905	110.952	59.5714	410.524	365.571	361.143	662.381	692.762	800.81	309.762	332.286	317.81	20.2857	20.619	20.619	19.9524	19.9524	19.9524	20.0476	21.1905	19.9524
	22	64.619	24.1905	60.1905	49.8571	61.0476	41.0476	30	103.667	63.5714	421.619	365.619	358.952	662.667	698.095	801.619	308.905	338.524	319.714	20.4286	20.9048	20.7143	19.9524	20.0476	20.0476	20.1905	21.1905	20
	22.5	46.1429	24.2857	61.9524	39.3333	65.5238	43	28.9524	105.048	62.3333	359.238	366.048	359.333	665.143	702.571	805.952	313.81	342.143	321.714	20.2857	20.9048	20.4286	19.8571	19.9048	19.9048	20	21.0952	19.8571
	23	63.4286	24.4286	60.381	42.619	67.2857	45.1429	29.4762	112.762	62.2857	328.19	362.524	357.952	665.857	703.238	806.381	315	344.762	323.095	20.5714	20.9048	20.8571	19.8571	19.9524	19.9524	20	21.0476	20
	23.5	45.9524	24.5238	62.0476	43.9524	74.8095	47.2857	30.5714	112.143	61.5238	345.381	365.619	355.381	666.19	670.571	813.714	313.714	347.667	325.762	20.5714	21.0476	20.8571	20.1429	20.0952	20.0476	20	20.9524	20.0952
	24	51.1429	24.619	60.6667	44.5714	61.381	48.7143	30.8571	120.19	63.1429	395	362.286	353.238	666.19	704.048	813.333	317.952	347.952	326.81	20.6667	21.0476	20.9048	20.0476	19.9524	19.9048	20.1905	20.9524	20

## Sheet: Extended Data Fig. 6
Extended Data Fig. 6
		Th-T fluorescence (a.u.)
		hnRNPDL-1				hnRNPDL-2				hnRNPDL-3
	Wavelength (nm)	0 days	2 days	5 days	7 days	0 days	2 days	5 days	7 days	0 days	2 days	5 days	7 days
	460	0.9655	0.81019	0.83659	0.71517	1.13052	9.64141	11.2032	9.3336	0.32932	0.18669	0.94576	0.29533
	460.5	1.01622	0.83035	0.86711	0.74047	1.18173	10.5148	12.2387	10.1698	0.33931	0.19557	0.98239	0.31049
	461	1.14365	0.86443	0.94719	0.83017	1.10275	11.0954	13.1452	10.6874	0.43592	0.20243	1.15083	0.38086
	461.5	1.16057	0.82461	0.98592	0.82712	1.19354	11.6972	13.723	11.3934	0.36069	0.24671	1.11448	0.4315
	462	1.24909	0.80253	1.02503	0.72343	1.32143	12.3229	14.7759	12.2647	0.31775	0.21719	1.07111	0.36723
	462.5	1.21829	0.8038	0.94295	0.76863	1.27463	13.3737	15.9816	13.1171	0.38135	0.2684	1.14076	0.46298
	463	1.35571	0.82729	0.981	0.94826	1.32612	14.2303	16.7364	13.6352	0.39701	0.24264	1.17071	0.50779
	463.5	1.35428	0.92282	1.0136	0.80896	1.40346	15.2861	17.7564	14.3758	0.32558	0.15395	1.16515	0.45288
	464	1.17137	0.92454	0.93834	0.78226	1.42269	15.9689	18.8426	15.4812	0.26761	0.15394	1.09427	0.24224
	464.5	1.25857	0.85197	0.9851	0.83022	1.64129	17.3683	19.8807	16.1628	0.28573	0.17642	1.15327	0.32
	465	1.58302	0.9333	1.22903	1.0504	1.62083	17.7085	21.221	17.3791	0.48325	0.23461	1.34072	0.37523
	465.5	1.47209	1.08385	1.11458	1.04326	1.6626	18.7543	21.8798	18.3846	0.38733	0.32567	1.22166	0.481
	466	1.52189	1.23688	1.27584	1.0271	1.80983	20.2134	23.303	18.9398	0.46761	0.30505	1.38307	0.50737
	466.5	1.61055	1.06435	1.32709	0.95466	1.83013	20.7551	24.2383	19.9468	0.50242	0.36982	1.48246	0.51445
	467	1.74945	1.13067	1.26552	1.14749	1.95223	22.1631	25.7707	21.0811	0.55068	0.4396	1.51697	0.52537
	467.5	1.70102	1.11844	1.33171	1.13934	2.01973	22.9289	27.2934	22.337	0.59981	0.33745	1.55688	0.51535
	468	1.62346	1.19216	1.20128	1.03106	2.23941	24.3367	28.436	23.392	0.35773	0.34804	1.48149	0.34139
	468.5	1.85926	1.07552	1.33802	1.08883	2.11614	25.2063	29.7991	24.345	0.37243	0.3068	1.46758	0.49949
	469	1.88291	1.44875	1.38334	1.27247	2.09615	26.2691	30.6848	25.1937	0.57908	0.40384	1.66625	0.54964
	469.5	1.91219	1.35885	1.36898	1.23323	2.3974	27.8872	32.385	26.7646	0.5253	0.488	1.63089	0.50144
	470	1.85794	1.254	1.33923	1.21292	2.3465	28.9447	33.5163	27.6856	0.50145	0.32939	1.58455	0.46405
	470.5	1.88604	1.45925	1.31868	1.36841	2.21605	30.1961	34.5944	28.5953	0.57082	0.28698	1.6706	0.44113
	471	2.15807	1.41477	1.54243	1.42789	2.46925	31.1426	35.999	29.5808	0.67126	0.34187	1.78229	0.47821
	471.5	2.1442	1.48903	1.69867	1.47463	2.62725	32.0467	37.556	30.8384	0.73256	0.50153	1.88947	0.60964
	472	2.12191	1.43268	1.56988	1.43584	2.652	33.2548	38.8417	32.0963	0.74836	0.52092	1.83204	0.67412
	472.5	2.25643	1.58755	1.57012	1.3934	2.67164	34.4796	40.5143	33.5741	0.78822	0.44809	1.89054	0.58421
	473	2.15916	1.72007	1.55636	1.38419	2.76873	35.4689	41.5349	34.0416	0.69284	0.45715	1.79001	0.61461
	473.5	2.2295	1.76863	1.8958	1.57212	2.88572	37.2026	42.6348	34.8418	0.77541	0.50358	2.15743	0.68139
	474	2.52597	1.59141	1.69388	1.66097	2.87347	37.7013	44.191	36.1422	0.66104	0.44036	2.05356	0.59687
	474.5	2.33397	1.77164	1.72543	1.51857	2.92685	39.2422	45.2469	37.5345	0.6367	0.44076	1.89566	0.54337
	475	2.26018	1.63632	1.86771	1.61093	3.1042	39.7497	46.786	38.1529	0.65867	0.33945	1.82959	0.49975
	475.5	2.45401	1.71892	1.72633	1.48168	3.13142	41.5226	47.4105	39.1753	0.65407	0.4353	1.95298	0.51692
	476	2.5815	1.81652	1.98855	1.61053	3.277	42.0789	48.9436	39.9167	0.74224	0.42959	2.19121	0.77866
	476.5	2.4603	1.93813	2.03878	1.65387	3.33753	42.9671	50.1698	40.7923	0.85525	0.59939	2.32979	0.72195
	477	2.62758	1.73467	2.04428	1.69216	3.41722	44.0552	51.4366	42.4232	0.76523	0.50834	2.11138	0.57386
	477.5	2.63426	1.8878	1.91729	1.68578	3.28096	44.6729	52.2291	42.8269	0.70008	0.31642	2.10746	0.58079
	478	2.60007	1.91721	2.01296	1.64523	3.67259	45.94	53.4628	43.9521	0.82762	0.56346	2.22333	0.63776
	478.5	2.68216	1.83115	2.13366	1.79092	3.75973	46.3472	54.9378	44.8536	0.7566	0.58628	2.12694	0.70554
	479	2.5938	1.96496	2.00461	1.80925	3.68303	47.5042	55.0283	45.5622	0.71481	0.55154	2.25067	0.66757
	479.5	2.80802	1.94464	2.03732	1.57813	3.63195	48.4889	56.4594	46.5232	0.7559	0.49512	2.26016	0.67355
	480	2.99742	2.08832	2.28284	1.8941	3.63924	49.2853	57.0316	47.2038	0.78163	0.49676	2.52559	0.64453
	480.5	3.0128	2.15677	2.17832	1.92598	3.91168	49.7683	58.5928	47.9627	0.82264	0.5109	2.50039	0.68502
	481	3.07482	2.15704	2.30618	1.90283	3.82865	50.5525	59.1015	48.2973	0.74783	0.64654	2.48742	0.61654
	481.5	2.95322	2.15639	2.18183	1.99965	3.7729	51.6892	59.8317	49.213	0.8086	0.62693	2.42564	0.75295
	482	3.00702	1.94421	2.0753	1.7765	3.81375	51.6129	61.1244	49.8483	0.81355	0.5296	2.27285	0.58899
	482.5	2.89988	2.05309	2.2976	1.86097	4.06574	52.5371	61.1665	50.7235	0.7967	0.69584	2.33713	0.63999
	483	3.15339	2.13975	2.36331	1.96099	3.90043	53.0288	62.1729	50.8786	0.88107	0.58831	2.49217	0.6648
	483.5	3.21803	2.20516	2.23773	1.89357	4.05191	53.9189	62.1769	51.5358	0.79665	0.67039	2.56535	0.78364
	484	3.33231	2.33026	2.52878	2.08768	3.92402	53.9837	63.1803	52.1124	0.879	0.68888	2.60432	0.77566
	484.5	3.23633	2.28122	2.40096	2.13569	3.82416	54.2888	63.7201	52.5756	0.9718	0.87293	2.46362	0.71406
	485	3.22942	2.2637	2.30486	2.07131	4.06113	55.1416	64.257	53.3084	0.83427	0.64387	2.26504	0.69379
	485.5	3.25215	2.35739	2.471	2.07235	4.25892	55.5813	64.7846	53.5179	0.88124	0.7725	2.34835	0.75474
	486	3.35529	2.34667	2.57432	2.44465	4.0809	55.6825	65.1163	54.0135	0.86152	0.71926	2.70727	0.82169
	486.5	3.38272	2.47937	2.4464	2.12582	4.27048	56.612	64.9363	54.6138	0.99639	0.74236	2.61563	0.81844
	487	3.42195	2.36381	2.53576	2.03219	4.21896	56.6079	65.949	54.5561	0.89607	0.70692	2.40827	0.76921
	487.5	3.30192	2.48719	2.476	2.14963	4.25351	56.5904	66.0673	54.5948	0.82931	0.68053	2.43931	0.70711
	488	3.27524	2.44107	2.38196	2.10348	4.33422	57.1165	66.2995	55.0632	0.91413	0.75695	2.40505	0.74962
	488.5	3.43298	2.48182	2.52136	2.17426	4.25302	57.561	66.5869	55.0886	0.96992	0.85031	2.56418	0.8091
	489	3.28893	2.43326	2.50152	2.31589	4.32557	57.5429	66.5873	55.6441	0.93873	0.69196	2.38645	0.86902
	489.5	3.41001	2.31743	2.52776	1.98652	4.50886	57.2866	66.5526	55.7984	0.86011	0.57651	2.55423	0.63833
	490	3.47441	2.60586	2.65596	2.23752	4.49093	57.7947	67.0955	55.8258	0.88171	0.79686	2.55487	0.73554
	490.5	3.50823	2.55082	2.58539	2.27534	4.14539	57.8477	67.0915	55.5243	0.99961	0.68601	2.46706	0.83495
	491	3.6276	2.5444	2.52544	2.35231	4.55721	57.6517	67.0467	55.8844	1.01759	0.826	2.58561	0.84295
	491.5	3.50927	2.62828	2.65096	2.16582	4.52769	57.6276	67.5619	55.9272	0.89669	0.77281	2.54831	0.70582
	492	3.53631	2.62725	2.55515	2.35594	4.48323	57.7791	66.682	55.4793	1.12913	0.80175	2.70864	0.90143
	492.5	3.49824	2.65473	2.49161	2.26389	4.48116	57.6962	66.7792	55.8226	1.12034	0.59958	2.55772	0.81441
	493	3.69428	2.62634	2.60362	2.35254	4.44425	57.1354	66.8676	55.3916	1.07218	0.70227	2.84227	0.78272
	493.5	3.48618	2.48818	2.48307	2.30174	4.428	57.2076	66.5603	55.6749	0.9377	0.60466	2.64595	0.66037
	494	3.90868	2.71591	2.75	2.39386	4.23235	57.0067	66.784	55.3354	1.17981	0.99114	2.88738	1.15238
	494.5	3.60762	2.50488	2.61471	2.07402	4.35802	57.4427	66.8928	55.2169	0.94707	0.82209	2.35872	0.70493
	495	3.73557	2.60774	2.7629	2.38002	4.31914	57.1343	66.9873	54.8869	1.14517	0.90781	2.71857	0.85612
	495.5	3.67169	2.79722	2.88287	2.5054	4.43949	56.4225	66.164	55.0984	1.17113	0.90299	2.82928	0.94528
	496	3.59999	2.67696	2.67233	2.45722	4.33988	56.7597	66.205	54.9385	1.06082	0.76159	2.56264	0.77985
	496.5	3.70795	2.7076	2.82423	2.32764	4.41156	56.2713	65.9206	54.4319	1.06378	0.89061	2.3808	0.81326
	497	3.49878	2.52473	2.78343	2.29844	4.53521	55.8906	65.1985	54.6298	0.96083	0.76747	2.51413	0.85804
	497.5	3.69153	2.56504	2.79796	2.45193	4.34923	55.8468	65.1282	54.0041	1.18229	0.79782	2.54719	0.87865
	498	3.61724	2.64305	2.6917	2.45866	4.25855	55.5607	64.9248	53.4491	1.05647	0.83926	2.51044	0.78015
	498.5	3.57714	2.67143	2.74686	2.46805	4.13981	55.4362	63.9073	53.4426	1.1005	0.65208	2.48154	0.92173
	499	3.62806	2.60792	2.66283	2.36162	4.38467	54.9377	63.9541	53.222	1.00111	0.70593	2.47195	0.78332
	499.5	3.43707	2.65437	2.66142	2.34244	4.17912	54.919	63.7907	52.8894	1.01389	0.81505	2.49556	0.75202
	500	3.59406	2.70451	2.63025	2.39996	3.93615	54.3295	63.3637	52.4432	1.12808	0.70045	2.46124	0.90526
	500.5	3.45899	2.54928	2.84684	2.28501	4.2499	54.0737	63.402	52.507	0.91253	0.71473	2.35266	0.78551
	501	3.292	2.74184	2.84144	2.45107	3.99374	54.1759	62.0865	52.1117	0.97289	0.898	2.23351	0.78031
	501.5	3.36128	2.57274	2.7514	2.41365	4.01419	53.444	62.2757	51.4335	1.08238	0.76887	2.36662	0.8899
	502	3.29218	2.48598	2.69398	2.37973	4.03526	52.833	61.7602	51.1657	0.93927	0.69098	2.51956	0.67663
	502.5	3.61367	2.92012	2.65982	2.45417	4.00815	52.6844	61.6215	50.5093	1.16596	0.6803	2.58813	0.90051
	503	3.38457	2.594	2.58767	2.22201	4.05208	52.2345	60.5063	50.4526	0.68396	0.65216	2.29053	0.60829
	503.5	3.58254	2.65617	2.58707	2.4869	4.02735	52.3432	60.7777	50.3707	1.02618	0.76467	2.26361	0.70654
	504	3.5437	2.57682	2.80817	2.47383	3.98254	51.4563	59.6905	49.9317	1.07803	0.87388	2.4835	0.85001
	504.5	3.30824	2.44154	2.66602	2.35737	3.91463	51.2343	59.7986	49.4888	0.94953	0.69323	2.38835	0.729
	505	3.47835	2.69976	2.61548	2.53035	3.78163	50.975	58.9398	48.8839	1.03651	0.65318	2.28436	0.70066
	505.5	3.22501	2.67368	2.40931	2.20494	3.88866	50.0018	58.7158	48.4321	0.7944	0.75	2.23216	0.61713
	506	3.34756	2.57957	2.79536	2.44773	3.84222	49.855	58.1805	48.5777	0.9932	0.83934	2.26978	0.92935
	506.5	3.15069	2.41069	2.52038	2.31826	3.87456	48.9811	58.0154	47.6372	0.83437	0.63873	2.19838	0.69668
	507	3.30488	2.6248	2.65434	2.33302	3.82254	48.5914	57.1059	47.652	0.83944	0.72063	2.42636	0.74423
	507.5	3.27552	2.61605	2.59387	2.49056	3.67202	48.1271	56.873	46.9639	1.0441	0.65196	2.18827	0.86837
	508	3.19752	2.5342	2.75088	2.46756	3.79314	47.9004	55.8438	46.5796	1.02455	0.75515	2.24121	0.77444
	508.5	3.28199	2.61543	2.6287	2.54037	3.74245	47.557	55.7192	46.0793	1.15058	0.78058	2.27449	0.74617
	509	3.30752	2.42518	2.50491	2.52572	3.56649	46.7674	54.9114	45.3492	1.11006	0.85475	2.26958	0.85065
	509.5	3.34201	2.4631	2.52127	2.42827	3.76499	46.3633	54.6838	45.1365	0.97957	0.62358	2.0552	0.81871
	510	3.37809	2.61749	2.46258	2.43443	3.69025	46.2125	53.8861	44.4795	0.93338	0.71494	2.23703	0.72766
	510.5	3.24963	2.54509	2.64718	2.43949	3.53885	45.6093	53.3384	43.9188	1.05654	0.57839	1.92487	0.72959
	511	3.00191	2.35442	2.5879	2.38032	3.53451	44.8767	52.5647	43.9774	0.88284	0.68642	1.97593	0.69683
	511.5	2.98048	2.31141	2.36391	2.30729	3.41546	44.5695	52.3114	43.2405	1.02581	0.52128	1.89972	0.63841
	512	2.92443	2.40423	2.39311	2.17579	3.33958	43.9582	51.5665	42.3484	0.92691	0.61075	2.03057	0.72445
	512.5	2.96519	2.38072	2.4262	2.35205	3.45075	43.2738	50.9352	42.4229	0.89075	0.46247	2.06894	0.74417
	513	3.07786	2.26083	2.64698	2.32456	3.2293	42.9675	50.3328	41.463	1.00651	0.76445	2.10738	0.87151
	513.5	3.11518	2.4238	2.64123	2.34665	3.09025	42.8398	49.644	41.3427	1.03142	0.62668	2.02656	0.89059
	514	3.10965	2.51422	2.41436	2.30243	3.08539	42.0361	49.4126	40.2774	1.04807	0.60467	1.95294	0.65089
	514.5	3.33224	2.5349	2.53818	2.29479	3.19311	41.6165	48.6736	40.3318	1.03906	0.84814	2.02488	0.83665
	515	2.80175	2.3034	2.31154	2.3522	3.04996	41.2364	48.4166	39.5586	1.05141	0.61863	1.78896	0.76905
	515.5	2.90693	2.19212	2.4337	2.10032	3.06888	40.6567	47.2542	39.1437	0.93103	0.64666	1.85658	0.63844
	516	2.96796	2.24702	2.29698	2.32237	3.14459	40.2596	47.4876	38.8699	0.95695	0.63033	1.83582	0.69112
	516.5	2.89051	2.12476	2.13219	2.03352	2.98915	39.7738	46.4446	38.1381	0.62942	0.45913	1.55848	0.55993
	517	2.75457	2.16493	2.35119	2.06302	2.85016	39.2572	45.9883	37.7915	0.77829	0.58027	1.69926	0.50551
	517.5	2.79123	2.21353	2.33616	2.06473	2.88751	38.9888	45.6323	37.4336	0.82171	0.64777	1.88314	0.60519
	518	2.65331	2.02934	2.29633	2.02782	2.82503	38.3946	44.8856	37.0867	0.85829	0.61732	1.63784	0.73414
	518.5	2.74771	2.22107	2.14459	2.13425	2.84551	37.9326	44.2684	36.5717	0.76735	0.78533	1.86836	0.72792
	519	2.81126	2.10082	2.31635	2.10791	2.81168	37.4016	43.4998	35.8802	0.98903	0.62277	1.74543	0.68697
	519.5	2.75018	2.10385	2.3718	2.1511	2.80275	36.6273	43.0956	35.5724	0.72652	0.59502	1.75497	0.6763
	520	2.64235	2.21655	2.17284	2.04186	2.73928	36.3024	42.6029	35.3258	0.83966	0.5236	1.40623	0.69263
	520.5	2.5544	1.83415	2.15793	1.96034	2.59358	35.8019	41.8734	34.5818	0.60095	0.3971	1.39421	0.39886
	521	2.61245	2.0829	2.12752	2.04935	2.6236	35.3253	41.365	33.977	0.75206	0.68055	1.45685	0.60054
	521.5	2.45281	2.00994	1.97444	1.84896	2.74004	34.6536	41.053	33.7226	0.66687	0.40212	1.42277	0.47548
	522	2.47285	1.96812	2.06328	2.0126	2.78098	34.2706	40.5817	32.7554	0.75543	0.57202	1.6306	0.58048
	522.5	2.42974	1.84364	2.0036	1.97073	2.76422	34.1344	39.5914	32.6904	0.65379	0.39981	1.53704	0.63866
	523	2.2817	1.83826	2.03076	2.07986	2.62414	33.4768	39.3971	32.4212	0.67468	0.53427	1.3965	0.54647
	523.5	2.5895	2.03441	2.2646	1.96081	2.60265	32.9924	38.4859	31.602	0.86829	0.63014	1.61322	0.59715
	524	2.40715	1.83771	2.0317	1.86835	2.62537	32.413	38.3744	31.4216	0.59802	0.55155	1.24697	0.47966
	524.5	2.38357	1.84377	2.03245	1.81465	2.47185	31.8673	37.4112	30.7478	0.70435	0.53823	1.52377	0.57664
	525	2.25975	1.98822	2.05415	1.97226	2.55768	31.3542	36.871	30.5585	0.76695	0.57569	1.47063	0.62271
	525.5	2.27852	1.88263	1.93004	1.90554	2.68852	30.9186	36.4346	29.7975	0.75499	0.52405	1.38153	0.59261
	526	2.10566	1.83926	2.01482	1.83699	2.44589	30.5886	36.0499	29.6331	0.64393	0.47648	1.25839	0.41706
	526.5	2.23439	1.68996	1.86457	1.66038	2.48088	30.1809	35.4954	29.2766	0.6018	0.34204	1.11698	0.47342
	527	2.23401	1.85514	1.93394	1.8591	2.4622	29.7442	35.1682	28.5714	0.62213	0.45475	1.23541	0.47489
	527.5	2.24259	1.94047	1.96008	1.77061	2.4396	29.4709	34.8566	28.2649	0.83239	0.55735	1.24398	0.65535
	528	2.23937	1.71096	1.92458	1.88991	2.57041	28.8386	34.3023	27.7021	0.60941	0.54347	1.35727	0.57142
	528.5	2.13194	1.90476	1.91683	1.89181	2.50699	28.3437	33.8666	27.3443	0.71388	0.6442	1.34919	0.61078
	529	2.17159	1.76674	1.7452	1.71553	2.46995	28.1626	33.1976	26.9792	0.5945	0.38191	1.26827	0.43512
	529.5	2.16695	1.8392	1.8071	1.85295	2.32536	27.7051	32.9176	26.749	0.72393	0.61819	1.29865	0.48004
	530	2.15754	1.87488	1.887	1.76031	2.18976	27.3395	31.7246	26.6514	0.74005	0.4459	1.11612	0.49212
	530.5	1.97313	1.68729	1.91415	1.58645	2.24538	26.7383	31.8592	25.8308	0.6585	0.52562	1.09821	0.36152
	531	2.13253	1.812	1.85708	1.58808	2.23331	26.3601	31.2203	25.3224	0.81882	0.53473	1.26692	0.55816
	531.5	1.94657	1.50851	1.65321	1.64485	2.22437	25.9193	31.0348	25.3434	0.56515	0.41483	0.94664	0.37857
	532	1.91026	1.67873	1.7617	1.82941	2.13856	25.8955	30.4047	24.5473	0.6265	0.32969	1.25962	0.53718
	532.5	1.92651	1.53975	1.71767	1.62327	2.31057	25.3207	29.8047	24.3941	0.5847	0.45532	1.02515	0.44211
	533	1.97923	1.64257	1.75814	1.71208	2.15351	24.9814	29.5322	24.0209	0.71603	0.46316	1.22746	0.60199
	533.5	1.98944	1.46037	1.80583	1.65691	2.13672	24.9026	29.0547	23.5979	0.62722	0.37616	1.09474	0.41076
	534	1.9242	1.51101	1.70138	1.58437	1.93769	24.0601	28.4735	23.005	0.64368	0.38858	1.03223	0.44982
	534.5	1.98061	1.63202	1.77799	1.65467	2.08954	23.5153	28.0711	22.5996	0.6426	0.45256	1.19052	0.51406
	535	1.7257	1.56013	1.7655	1.65052	2.08549	23.2928	27.5766	22.3573	0.69228	0.47951	1.13041	0.45496
	535.5	1.77719	1.51584	1.55998	1.62595	2.00347	22.9803	27.0151	22.1546	0.50541	0.39252	1.06362	0.44089
	536	1.78479	1.48568	1.58604	1.52324	2.04612	22.5295	26.5733	21.8559	0.63602	0.30396	1.1024	0.38693
	536.5	1.77735	1.46856	1.60828	1.49337	1.87191	22.4712	26.0114	21.3866	0.59816	0.34649	1.02646	0.47799
	537	1.77882	1.56997	1.81527	1.57499	2.00908	21.9861	25.8772	21.0111	0.72044	0.48756	1.06383	0.59363
	537.5	1.62905	1.40858	1.66501	1.55386	1.98177	21.6258	25.5161	20.6286	0.51152	0.42768	0.95651	0.51909
	538	1.63406	1.24689	1.50238	1.55084	2.00374	20.979	25.2373	20.0719	0.41611	0.46438	0.92201	0.49389
	538.5	1.81516	1.6014	1.62064	1.6553	1.90594	20.6852	24.4716	20.0127	0.59584	0.47983	0.91571	0.54808
	539	1.51412	1.36108	1.53219	1.53805	1.93799	20.42	24.3579	19.788	0.40692	0.26359	0.80627	0.26808
	539.5	1.54325	1.48325	1.50136	1.50211	1.77349	20.2349	23.557	19.2307	0.50908	0.37545	0.95543	0.59794
	540	1.65407	1.4127	1.4598	1.37671	1.80119	19.4081	23.3014	19.254	0.52301	0.44159	0.91412	0.45998
	540.5	1.61537	1.4716	1.54751	1.51622	1.74403	19.6624	23.075	18.7528	0.47665	0.23807	0.79877	0.45456
	541	1.58965	1.45269	1.4711	1.45011	1.79767	19.0249	22.6677	18.4406	0.52253	0.29764	0.84887	0.35884
	541.5	1.58982	1.45381	1.39744	1.40687	1.73418	18.5806	22.2118	18.0248	0.48588	0.31581	0.76324	0.47201
	542	1.59756	1.3997	1.56204	1.53926	1.76374	18.4252	22.0912	18.2081	0.52407	0.40019	0.93078	0.48999
	542.5	1.58166	1.25621	1.31856	1.42289	1.70302	18.3184	21.6306	17.6971	0.47297	0.30143	0.78369	0.41432
	543	1.64899	1.38951	1.41931	1.40924	1.67718	17.9231	21.2274	17.1711	0.50186	0.26001	0.75782	0.39577
	543.5	1.59384	1.3639	1.55905	1.46134	1.68278	17.578	20.8304	17.0747	0.54578	0.41733	0.83881	0.44806
	544	1.49519	1.2853	1.40337	1.40823	1.64562	17.0779	20.7459	16.6977	0.50156	0.30111	0.80939	0.43498
	544.5	1.52597	1.35826	1.48982	1.4286	1.46036	17.1535	20.2989	16.2102	0.49094	0.39511	0.8138	0.50685
	545	1.44083	1.30971	1.42432	1.40983	1.67321	16.8093	20.1633	16.201	0.45188	0.33798	0.7347	0.43682
	545.5	1.46689	1.28824	1.34945	1.30964	1.42583	16.481	19.5095	15.7899	0.48195	0.35596	0.83338	0.34342
	546	1.39279	1.34809	1.35423	1.2876	1.43479	16.2014	19.1207	15.5184	0.44907	0.22487	0.70689	0.35223
	546.5	1.50478	1.29673	1.42211	1.30352	1.53638	16.106	19.1278	15.526	0.53898	0.26605	0.79922	0.38508
	547	1.33232	1.1908	1.26716	1.24469	1.42907	15.7049	18.6706	14.9952	0.4007	0.32719	0.73635	0.38531
	547.5	1.41465	1.24306	1.32268	1.27574	1.5411	15.3997	18.4826	14.7068	0.43228	0.32505	0.71997	0.30051
	548	1.30828	1.14208	1.27207	1.26038	1.57443	15.3848	18.0612	14.3949	0.41448	0.26665	0.69708	0.28227
	548.5	1.21279	1.26869	1.22545	1.23829	1.42761	14.8258	17.7752	14.2238	0.48531	0.39882	0.70887	0.38187
	549	1.31646	1.12639	1.24947	1.15455	1.36348	14.7597	17.6	13.9524	0.34831	0.2545	0.60011	0.4138
	549.5	1.27819	1.08898	1.21743	1.20609	1.42297	14.7148	17.3234	13.882	0.35475	0.24323	0.62135	0.2934
	550	1.1982	1.05278	1.13998	1.0279	1.38303	14.4568	16.998	13.4345	0.37398	0.17476	0.55745	0.28398
	550.5	1.15133	1.10353	1.11615	1.0547	1.38682	14.0885	16.6316	13.1932	0.37764	0.18918	0.52609	0.25064
	551	1.1191	1.11784	1.17515	1.18414	1.26177	13.7111	16.4991	13.22	0.33509	0.25947	0.63642	0.40532
	551.5	1.12891	1.1419	1.10507	1.00861	1.40971	13.3984	16.2323	12.8877	0.34018	0.24839	0.55073	0.34325
	552	1.1297	1.13614	1.19386	1.0941	1.33699	13.3718	15.7427	12.6553	0.43158	0.34488	0.62111	0.35873
	552.5	1.07093	1.05777	1.09663	1.07485	1.56097	13.1003	15.6999	12.5983	0.42861	0.27065	0.48121	0.25339
	553	1.21361	1.02575	1.17167	1.07594	1.30614	12.7852	15.253	12.1423	0.38875	0.27126	0.54241	0.33928
	553.5	1.08722	0.94896	1.03712	1.09468	1.33555	12.7172	15.0633	12.0052	0.32984	0.23659	0.47496	0.24696
	554	1.16125	0.9222	1.08612	1.01454	1.29492	12.4828	14.7427	11.8485	0.35143	0.31024	0.47541	0.32042
	554.5	0.98449	0.94548	1.01752	0.95416	1.33305	12.1016	14.4076	11.4418	0.31138	0.14033	0.44154	0.17794
	555	1.09677	0.97563	1.08422	1.0809	1.3058	12.1134	14.4148	11.5117	0.4637	0.25587	0.48817	0.35003
	555.5	1.03485	0.91116	0.95665	1.07482	1.32991	11.9856	14.0966	11.3365	0.29774	0.13038	0.51948	0.27387
	556	1.11642	0.93481	1.06088	0.95934	1.25821	11.7023	13.8315	10.9301	0.46461	0.27189	0.5304	0.34804
	556.5	1.05948	0.93696	1.01562	0.90671	1.21656	11.4202	13.5846	10.8461	0.37307	0.1974	0.49588	0.32014
	557	0.93933	0.9374	0.9327	0.92228	1.24875	10.967	13.3848	10.5156	0.29898	0.23085	0.44	0.24522
	557.5	1.03868	0.9922	1.05334	0.96942	1.13081	10.8098	13.182	10.2823	0.43029	0.28913	0.54238	0.34192
	558	1.04807	1.085	1.02967	1.04882	1.10166	10.6775	12.8178	10.2635	0.37562	0.35878	0.51885	0.34166
	558.5	1.03854	0.9867	1.09194	1.0749	1.2158	10.5931	12.6875	10.151	0.38927	0.32743	0.57247	0.42818
	559	1.05099	0.8795	0.92262	0.90748	1.29247	10.4377	12.4024	9.7677	0.39791	0.30601	0.50051	0.23647
	559.5	1.02899	0.87608	1.03328	0.98631	1.08415	10.3766	12.267	9.6625	0.44614	0.28941	0.5059	0.29336
	560	1.04972	0.90079	0.94637	0.88659	1.10601	10.0461	11.9309	9.4705	0.32689	0.19914	0.43408	0.25537
	560.5	1.02446	0.82967	0.85314	0.89934	0.9779	9.89144	11.6586	9.2583	0.21164	0.2046	0.47862	0.29006
	561	0.92138	0.87432	0.84914	0.94598	1.07167	9.59662	11.5112	9.1023	0.38309	0.2113	0.53122	0.31986
	561.5	0.94742	0.86108	0.93116	0.89804	1.04822	9.39118	11.3953	9.0492	0.36216	0.16811	0.44732	0.39742
	562	0.87146	0.80606	0.81069	0.86499	1.08408	9.317	11.1849	8.7257	0.35927	0.0978	0.48346	0.22685
	562.5	0.96976	0.8872	0.8604	0.93704	0.97363	9.17224	11.0054	8.6465	0.35658	0.29992	0.46727	0.35282
	563	0.95094	0.99108	0.96607	0.85177	1.01078	8.92115	10.6951	8.2634	0.44564	0.32012	0.6082	0.31326
	563.5	0.94582	0.77292	0.91684	0.7392	0.97443	8.68271	10.2603	8.2514	0.34008	0.2279	0.46763	0.25167
	564	0.87855	0.76287	0.8365	0.89425	1.00732	8.56438	10.3335	8.1366	0.25353	0.20646	0.41182	0.21356
	564.5	0.91551	0.88059	0.86344	0.95989	0.86494	8.38059	9.87479	7.7092	0.37815	0.31049	0.49529	0.27183
	565	0.85316	0.7451	0.80946	0.82185	0.90594	8.43346	9.83356	7.816	0.25687	0.2568	0.40101	0.23091
	565.5	0.82586	0.76894	0.7803	0.82035	0.91556	8.08838	9.63014	7.6656	0.31398	0.23967	0.38953	0.31335
	566	0.72215	0.59503	0.69481	0.78997	0.96965	7.90606	9.31861	7.3761	0.19968	0.08162	0.32929	0.17513
	566.5	0.80361	0.62443	0.68781	0.64956	0.82504	7.75156	9.13106	7.2222	0.24185	0.17531	0.30609	0.20178
	567	0.75203	0.68194	0.78865	0.8019	0.82654	7.75306	9.01165	7.1983	0.23254	0.12373	0.30976	0.18693
	567.5	0.76674	0.69111	0.64959	0.76936	0.80206	7.44161	8.87202	7.0186	0.29977	0.20055	0.30236	0.23616
	568	0.6942	0.62241	0.68482	0.7466	0.84321	7.2168	8.58427	6.7394	0.35594	0.23478	0.36538	0.27026
	568.5	0.67005	0.64505	0.73707	0.718	0.80765	7.07286	8.35431	6.5865	0.2585	0.14726	0.36539	0.16076
	569	0.67881	0.61723	0.7317	0.62388	0.81474	6.93828	8.31068	6.5517	0.20726	0.17013	0.24454	0.15336
	569.5	0.70758	0.71209	0.69002	0.72625	0.71786	6.80653	8.03617	6.3102	0.24775	0.29452	0.36378	0.23233
	570	0.70412	0.6926	0.67936	0.72844	0.79166	6.60628	7.90014	6.2355	0.21888	0.27076	0.29548	0.31095
	570.5	0.58393	0.56963	0.66982	0.57684	0.72986	6.43604	7.77082	6.1142	0.18271	0.18676	0.25835	0.13668
	571	0.59581	0.47808	0.49409	0.63247	0.7106	6.30279	7.5072	6.0348	0.14627	0.10214	0.18306	0.16691
	571.5	0.61957	0.62234	0.53504	0.65085	0.66251	6.11352	7.47921	5.8235	0.20881	0.21503	0.22497	0.25043
	572	0.48847	0.57771	0.54595	0.57521	0.63164	5.8677	7.15045	5.6818	0.17199	0.11539	0.19954	0.24243
	572.5	0.57026	0.54994	0.5967	0.52087	0.77683	5.84623	7.21774	5.7127	0.18627	0.13288	0.23997	0.19246
	573	0.56617	0.55093	0.50478	0.56475	0.70978	5.57997	6.76592	5.4128	0.19371	0.16431	0.15949	0.20741
	573.5	0.55775	0.59589	0.63591	0.63645	0.70505	5.54851	6.78907	5.2395	0.23991	0.18705	0.24017	0.18361
	574	0.45884	0.50016	0.52375	0.55575	0.67967	5.38706	6.49211	5.1315	0.13283	0.1072	0.25085	0.11379
	574.5	0.52111	0.51574	0.51636	0.48861	0.67699	5.25394	6.35194	5.0311	0.12511	0.16284	0.23738	0.1546
	575	0.47497	0.58189	0.54144	0.62251	0.58797	5.11233	6.18513	4.956	0.19564	0.11437	0.30191	0.18697
	575.5	0.46962	0.53467	0.53718	0.50848	0.61329	4.96662	5.96786	4.6714	0.1716	0.17282	0.2865	0.22007
	576	0.41926	0.46137	0.46272	0.47771	0.53668	4.8969	5.91254	4.5489	0.07693	0.08874	0.19051	0.13878
	576.5	0.42944	0.47683	0.47389	0.50821	0.53292	4.7318	5.72493	4.4854	0.19538	0.12551	0.1568	0.18736
	577	0.40886	0.43191	0.49728	0.55155	0.56105	4.69662	5.5186	4.3529	0.18556	0.16215	0.23989	0.18365
	577.5	0.37441	0.34862	0.39195	0.44529	0.57047	4.41309	5.39166	4.161	0.1632	0.04119	0.14909	0.09994
	578	0.33935	0.38462	0.43799	0.4499	0.46964	4.40543	5.2853	4.1733	0.13741	0.06437	0.25954	0.0768
	578.5	0.35886	0.44264	0.43632	0.48399	0.54974	4.27029	5.17006	3.997	0.15209	0.06203	0.22	0.15423
	579	0.36276	0.43212	0.50559	0.42961	0.47361	4.19151	5.01652	3.9267	0.11801	0.06798	0.22492	0.14227
	579.5	0.37975	0.44804	0.5126	0.47568	0.50675	4.06543	4.77935	3.7869	0.21039	0.12248	0.30982	0.16336
	580	0.3857	0.41281	0.40374	0.41298	0.50346	3.9798	4.75674	3.7135	0.1286	0.08382	0.24628	0.0896
	580.5	0.36407	0.36607	0.36602	0.45391	0.46022	3.87353	4.56286	3.6069	0.17379	0.09554	0.22966	0.15768
	581	0.32376	0.35796	0.39884	0.35468	0.43825	3.77169	4.55305	3.4814	0.16366	0.05145	0.25453	0.11778
	581.5	0.35201	0.34555	0.35722	0.46569	0.40081	3.61285	4.47729	3.3775	0.13666	0.09081	0.26765	0.21311
	582	0.47711	0.3992	0.42082	0.43293	0.402271	3.64081	4.2183	3.2798	0.20821	0.13463	0.27536	0.1726
	582.5	0.37802	0.36627	0.42493	0.40697	0.344577	3.50387	4.15317	3.2105	0.26463	0.16041	0.26123	0.21466
	583	0.29086	0.3042	0.38787	0.34335	0.42737	3.34866	4.00593	3.0404	0.1452	0.13572	0.2161	0.12258
	583.5	0.29263	0.27746	0.30208	0.3267	0.37379	3.22778	3.92395	2.985	0.11978	0.04947	0.17991	0.127
	584	0.23422	0.31143	0.33188	0.29358	0.373521	3.26473	3.70859	2.957	0.15898	0.05407	0.2005	0.14848
	584.5	0.374858	0.310228	0.358498	0.358928	0.364988	3.18987	3.83082	2.8534	0.130028	0.152138	0.245568	0.151708
	585	0.28197	0.31049	0.25553	0.2831	0.350631	2.96944	3.68164	2.859	0.1163	0.04549	0.21749	0.11013
	585.5	0.28687	0.30244	0.35228	0.33114	0.338681	2.96781	3.55512	2.8042	0.14541	0.11915	0.23884	0.12384
	586	0.376406	0.297926	0.298266	0.321756	0.314174	2.78834	3.34875	2.6434	0.171256	0.148776	0.200976	0.125356
	586.5	0.299691	0.310301	0.278221	0.306081	0.334233	2.79265	3.22451	2.6168	0.156731	0.131311	0.268231	0.158681
	587	0.265811	0.208351	0.260161	0.289581	0.370255	2.77747	3.30511	2.474	0.096441	0.108571	0.186521	0.117801
	587.5	0.264264	0.213654	0.290754	0.286334	0.325793	2.66166	3.24002	2.4934	0.123354	0.065064	0.134294	0.109554
	588	0.279632	0.251352	0.288122	0.264592	0.303162	2.62424	3.08746	2.4317	0.157902	0.101082	0.226102	0.146012
	588.5	0.230616	0.258756	0.315326	0.287096	0.310346	2.55924	3.03506	2.3241	0.12596	0.094397	0.160356	0.130416
	589	0.251217	0.269267	0.329267	0.333317	0.271523	2.45942	2.89659	2.3114	0.17188	0.144808	0.218577	0.152109
	589.5	0.219909	0.219829	0.279679	0.230999	0.30891	2.41669	2.76068	2.1921	0.095943	0.051558	0.154459	0.077012
	590	0.142859	0.194509	0.262309	0.204089	0.285482	2.29735	2.79814	2.1931	0.093324	0.104444	0.141419	0.120369
	590.5	0.201145	0.241645	0.255255	0.250645	0.315765	2.30032	2.76139	2.1605	0.127378	0.059453	0.173315	0.091571
	591	0.224741	0.245201	0.236551	0.236271	0.23251	2.19571	2.64327	2.0721	0.124206	0.092691	0.171895	0.140248
	591.5	0.232692	0.242812	0.277302	0.276392	0.28865	2.16032	2.63572	2.0875	0.125314	0.107983	0.171848	0.109827
	592	0.274765	0.22479	0.243245	0.343525	0.28747	2.08607	2.5592	2.0001	0.112474	0.148218	0.181314	0.11883
	592.5	0.20462	0.255365	0.288795	0.245605	0.231969	1.94627	2.35867	1.9368	0.167585	0.079366	0.22019	0.142894
	593	0.209102	0.22103	0.213239	0.24262	0.308078	2.04682	2.41011	1.9594	0.092395	0.094909	0.139762	0.118075
	593.5	0.190245	0.226044	0.233688	0.258518	0.28041	1.96999	2.30183	1.8443	0.110213	0.082343	0.148838	0.119013
	594	0.159739	0.234062	0.240563	0.220432	0.246512	1.93237	2.35461	1.7654	0.153003	0.074059	0.185539	0.137414
	594.5	0.196096	0.187957	0.214744	0.275008	0.17322	1.85755	2.33427	1.6814	0.129557	0.094552	0.115527	0.144049
	595	0.177791	0.224577	0.246968	0.251142	0.229213	1.74901	2.10155	1.7069	0.148182	0.068156	0.144243	0.13112
	595.5	0.164363	0.205234	0.216338	0.239022	0.264643	1.87047	2.15443	1.7057	0.082948	0.076465	0.153602	0.097402
	596	0.113811	0.186479	0.186825	0.200189	0.245418	1.69935	2.05097	1.6484	0.08018	0.051642	0.14607	0.07332
	596.5	0.113965	0.174881	0.177116	0.201174	0.21605	1.69106	2.04277	1.6369	0.096455	0.050209	0.147741	0.064516
	597	0.189903	0.201501	0.166661	0.202525	0.305055	1.72096	2.03654	1.5932	0.095889	0.059381	0.137099	0.112695
	597.5	0.119487	0.225388	0.18417	0.216506	0.219289	1.63418	1.97697	1.5577	0.120668	0.070019	0.16763	0.120108
	598	0.108469	0.16228	0.166071	0.191412	0.213186	1.59841	1.86022	1.5516	0.081031	0.035709	0.148043	0.114689
	598.5	0.115287	0.150523	0.171176	0.211562	0.217084	1.56471	1.84475	1.4665	0.07756	0.092848	0.136666	0.132264
	599	0.154654	0.188808	0.205536	0.235908	0.272033	1.6029	1.87619	1.5067	0.097924	0.077499	0.110822	0.095404
	599.5	0.084879	0.136641	0.169775	0.140457	0.20557	1.50036	1.8449	1.4231	0.085777	0.046919	0.114328	0.114681
	600	0.121855	0.148099	0.17662	0.186185	0.210684	1.46042	1.74561	1.4401	0.080899	0.074257	0.122263	0.080504

## Sheet: Extended Data Fig 8
Extended Data Fig. 8a										Extended Data Fig. 8b
	hnRNPDL-2 fibers (mg/mL)										hnRNPDL-2 fibers (mg/mL)
	0	0.004	0.02	0.04	0.1	0.2	0.4				0	0.004	0.02	0.04	0.1	0.2	0.4
Cell (HeLa) viability (%)	88	84	95	90	96	104	95			Cell (SH-SY5Y) viability (%)	95.4	105.8	103	104.7	99.1	96.5	84.1
	104	111	110	119	87	95	99				103.1	121.6	103.1	106.5	103	92.6	81.6
	108	96	117	110	114	108	106				101.6	108.7	109.4	108.7	106.3	101.4	99.1

## Sheet: Extended Data Fig. 9
Extended Data Fig. 9a														Extended Data Fig. 9b
															hnRNPDL-2	Vinculin
														Aggregated fraction (%)	31.1	0.2
															39.2	12
															27.9	0

[truncated: 4 more sheets: Extended Data Fig. 10, Extended Data Fig. 13, Extended Data Fig. 16, Extended Data Fig. 18]
